# Supplementary material for: [5,15-Bis(2-methyl­prop­yl)porphyrinato]nickel(II)
Source: Acta Crystallogr Sect E Struct Rep Online. 2012 Aug 23;68(Pt 9):m1191–2. doi: 10.1107/S1600536812035726 (PMC3435609; doi:10.1107/S1600536812035726)
Supplement: Supplementary file 1 [file e-68-m1191-sup1.cif]

##############################################################################
#                                                                            #
# This CIF contains the data in a paper accepted for publication in          #
# Acta Crystallographica Section E. It conforms to the requirements of       #
# Notes for Authors for Acta Crystallographica Section E, and has been       #
# peer reviewed under the auspices of the IUCr Commission on Journals.       #
#                                                                            #
# Full details of the Crystallographic Information File format               #
# are given in the paper "The Crystallographic Information File (CIF):       #
# a New Standard Archive File for Crystallography" by S. R. Hall, F. H.      #
# Allen and I. D. Brown [Acta Cryst. (1991), A47, 655-685].                  #
#                                                                            #
# The current version of the core CIF dictionary is obtainable from          #
# ftp://ftp.iucr.org/pub/cif_core.dic.                                       #
#                                                                            #
# Software is freely available for graphical display of the structure(s)     #
# in this CIF. For information consult the CIF software page                 #
# http://www.iucr.org/resources/cif/software.                                #
#                                                                            #
# This file may be used for bona fide research purposes within the           #
# scientific community so long as proper attribution is given to the journal # 
# article from which it was obtained.                                        #
#                                                                            #
##############################################################################
data_I
_audit_creation_method     SHELXL-97
_chemical_name_systematic
;
[5,15-Bis(2-methylpropylporphyrinato]nickel(II)
;
_chemical_name_common     'Ni(II)(Di-iBu-Por)'
_chemical_formula_moiety     'C28 H28 N4 Ni'
_chemical_formula_sum     'C28 H28 N4 Ni'
_chemical_formula_iupac     '[Ni (C28 H28 N4)]'
_chemical_formula_weight     479.25
_chemical_melting_point     n/d
_symmetry_cell_setting     triclinic
_symmetry_space_group_name_H-M     'P -1'
_symmetry_space_group_name_Hall     '-P 1'
loop_
    _symmetry_equiv_pos_as_xyz
    'x, y, z'
    '-x, -y, -z'
_cell_length_a     9.951(2)
_cell_length_b     13.197(3)
_cell_length_c     13.700(3)
_cell_angle_alpha     73.03(3)
_cell_angle_beta     75.27(3)
_cell_angle_gamma     73.39(3)
_cell_volume     1620.1(7)
_cell_formula_units_Z     3
_cell_measurement_reflns_used     7215
_cell_measurement_theta_min     4.812
_cell_measurement_theta_max     62.863
_cell_measurement_temperature     90(2)
_exptl_crystal_description     plate
_exptl_crystal_colour     red
_exptl_crystal_size_max     0.20
_exptl_crystal_size_mid     0.15
_exptl_crystal_size_min     0.01
_exptl_crystal_density_diffrn     1.474
_exptl_crystal_density_meas     n/d
_exptl_crystal_density_method     'not measured'
_exptl_crystal_F_000     756
_exptl_absorpt_coefficient_mu     0.924
_exptl_absorpt_correction_type     multi-scan
_exptl_absorpt_process_details     '(SADABS; Bruker, 2005)'
_exptl_absorpt_correction_T_min     0.8368
_exptl_absorpt_correction_T_max     0.9954
_exptl_special_details     ?
_diffrn_ambient_temperature     90(2)
_diffrn_radiation_type     MoK\a
_diffrn_radiation_wavelength     0.71073
_diffrn_radiation_source     'fine-focus sealed tube'
_diffrn_radiation_monochromator     graphite
_diffrn_measurement_device_type     'Bruker SMART APEXII'
_diffrn_measurement_method     \w
_diffrn_detector_area_resol_mean     8.3
_diffrn_reflns_number     21454
_diffrn_reflns_av_R_equivalents     0.0330
_diffrn_reflns_av_sigmaI/netI     0.0369
_diffrn_reflns_theta_min     2.00
_diffrn_reflns_theta_max     27.55
_diffrn_reflns_theta_full     27.55
_diffrn_measured_fraction_theta_max     0.994
_diffrn_measured_fraction_theta_full     0.994
_diffrn_reflns_limit_h_min     -12
_diffrn_reflns_limit_h_max     12
_diffrn_reflns_limit_k_min     -17
_diffrn_reflns_limit_k_max     17
_diffrn_reflns_limit_l_min     -17
_diffrn_reflns_limit_l_max     17
_diffrn_standards_number     0
_diffrn_standards_interval_count     0
_diffrn_standards_interval_time     0
_diffrn_standards_decay_%     0
_refine_special_details
;
Refinement of <i>F</i>^2^ against ALL reflections. The weighted <i>R</i>-factor
<i>wR</i> and goodness of fit <i>S</i> are based on <i>F</i>^2^, conventional
<i>R</i>-factors <i>R</i> are based on <i>F</i>, with <i>F</i> set to zero for
negative <i>F</i>^2^. The threshold expression of <i>F</i>^2^ >
\s(<i>F</i>^2^) is used only for calculating <i>R</i>-factors(gt) <i>etc</i>.
and is not relevant to the choice of reflections for refinement.
<i>R</i>-factors based on <i>F</i>^2^ are statistically about twice as large
as those based on <i>F</i>, and <i>R</i>- factors based on ALL data will be
even larger.
;
_reflns_number_total     7431
_reflns_number_gt     5881
_reflns_threshold_expression     I>2sigma(I)
_refine_ls_structure_factor_coef     Fsqd
_refine_ls_matrix_type     full
_refine_ls_R_factor_all     0.0464
_refine_ls_R_factor_gt     0.0331
_refine_ls_wR_factor_gt     0.0887
_refine_ls_wR_factor_ref     0.0960
_refine_ls_goodness_of_fit_ref     1.041
_refine_ls_restrained_S_all     1.041
_refine_ls_number_reflns     7431
_refine_ls_number_parameters     454
_refine_ls_number_restraints     0
_refine_ls_hydrogen_treatment     constr
_refine_ls_weighting_scheme     calc
_refine_ls_weighting_details
         'calc w=1/[\s^2^(Fo^2^)+(0.0528P)^2^+0.2380P] where P=(Fo^2^+2Fc^2^)/3'
_atom_sites_solution_hydrogens     geom
_atom_sites_solution_primary     heavy
_atom_sites_solution_secondary     difmap
_refine_ls_shift/su_max     0.001
_refine_ls_shift/su_mean     0.000
_refine_diff_density_max     0.726
_refine_diff_density_min     -0.375
_refine_ls_extinction_method     none
_refine_ls_extinction_coef     ?
loop_
    _atom_type_symbol
    _atom_type_description
    _atom_type_scat_dispersion_real
    _atom_type_scat_dispersion_imag
    _atom_type_scat_source
    'C' 'C' 0.0033 0.0016
                         'International Tables Vol C Tables 4.2.6.8 and 6.1.1.4'
    'H' 'H' 0.0000 0.0000
                         'International Tables Vol C Tables 4.2.6.8 and 6.1.1.4'
    'N' 'N' 0.0061 0.0033
                         'International Tables Vol C Tables 4.2.6.8 and 6.1.1.4'
    'Ni' 'Ni' 0.3393 1.1124
                         'International Tables Vol C Tables 4.2.6.8 and 6.1.1.4'
_computing_data_collection     'APEX2 (Bruker, 2005)'
_computing_cell_refinement     'SAINT (Bruker, 2005)'
_computing_data_reduction     'SAINT (Bruker, 2005)'
_computing_structure_solution     'SHELXS97 (Sheldrick, 2008)'
_computing_structure_refinement     'SHELXL97 (Sheldrick, 2008)'
_computing_molecular_graphics     'XP in SHELXTL (Sheldrick, 2008)'
_computing_publication_material     'SHELXTL (Sheldrick, 2008)'
loop_
    _atom_site_type_symbol
    _atom_site_label
    _atom_site_fract_x
    _atom_site_fract_y
    _atom_site_fract_z
    _atom_site_U_iso_or_equiv
    _atom_site_adp_type
    _atom_site_calc_flag
    _atom_site_refinement_flags
    _atom_site_occupancy
    _atom_site_symmetry_multiplicity
    _atom_site_disorder_assembly
    _atom_site_disorder_group
    Ni Ni1 0.01600(2) 0.178583(17) 0.287430(16) 0.01052(7) Uani d . 1 1 . .
    N N21 0.09964(15) 0.13788(11) 0.41252(11) 0.0120(3) Uani d . 1 1 . .
    N N22 -0.17178(15) 0.18586(11) 0.37693(11) 0.0119(3) Uani d . 1 1 . .
    N N23 -0.06732(15) 0.21932(11) 0.16241(11) 0.0123(3) Uani d . 1 1 . .
    N N24 0.20411(15) 0.16763(11) 0.19834(11) 0.0117(3) Uani d . 1 1 . .
    C C1 0.24215(19) 0.11741(14) 0.41507(13) 0.0133(3) Uani d . 1 1 . .
    C C2 0.26587(19) 0.08745(14) 0.51990(13) 0.0151(4) Uani d . 1 1 . .
    H H2A 0.3549 0.0709 0.5412 0.018 Uiso calc R 1 1 . .
    C C3 0.13722(19) 0.08738(14) 0.58197(14) 0.0152(4) Uani d . 1 1 . .
    H H3A 0.1186 0.0696 0.6558 0.018 Uiso calc R 1 1 . .
    C C4 0.03290(19) 0.11912(13) 0.51629(13) 0.0132(3) Uani d . 1 1 . .
    C C5 -0.11240(19) 0.12848(13) 0.55287(13) 0.0135(3) Uani d . 1 1 . .
    C C6 -0.20684(18) 0.16178(13) 0.48477(13) 0.0134(3) Uani d . 1 1 . .
    C C7 -0.35888(19) 0.17765(14) 0.51781(14) 0.0156(4) Uani d . 1 1 . .
    H H7A -0.4091 0.1656 0.5876 0.019 Uiso calc R 1 1 . .
    C C8 -0.41722(19) 0.21270(14) 0.43196(14) 0.0152(4) Uani d . 1 1 . .
    H H8A -0.5160 0.2313 0.4294 0.018 Uiso calc R 1 1 . .
    C C9 -0.30068(19) 0.21646(14) 0.34503(14) 0.0137(3) Uani d . 1 1 . .
    C C10 -0.32030(19) 0.24546(14) 0.24399(13) 0.0143(3) Uani d . 1 1 . .
    H H10A -0.4154 0.2667 0.2318 0.017 Uiso calc R 1 1 . .
    C C11 -0.21063(19) 0.24565(13) 0.15931(13) 0.0133(3) Uani d . 1 1 . .
    C C12 -0.23387(19) 0.27354(14) 0.05493(13) 0.0152(4) Uani d . 1 1 . .
    H H12A -0.3234 0.2946 0.0334 0.018 Uiso calc R 1 1 . .
    C C13 -0.10439(19) 0.26420(14) -0.00671(14) 0.0154(4) Uani d . 1 1 . .
    H H13A -0.0853 0.2775 -0.0803 0.019 Uiso calc R 1 1 . .
    C C14 -0.00007(19) 0.23047(13) 0.05900(13) 0.0126(3) Uani d . 1 1 . .
    C C15 0.14609(19) 0.21209(13) 0.02340(13) 0.0128(3) Uani d . 1 1 . .
    C C16 0.24007(18) 0.18209(13) 0.09133(13) 0.0134(3) Uani d . 1 1 . .
    C C17 0.39244(19) 0.16363(14) 0.05829(14) 0.0153(4) Uani d . 1 1 . .
    H H17A 0.4433 0.1683 -0.0111 0.018 Uiso calc R 1 1 . .
    C C18 0.44959(19) 0.13858(14) 0.14356(13) 0.0150(4) Uani d . 1 1 . .
    H H18A 0.5482 0.1223 0.1462 0.018 Uiso calc R 1 1 . .
    C C19 0.33268(18) 0.14126(13) 0.22971(13) 0.0132(3) Uani d . 1 1 . .
    C C20 0.35183(19) 0.11896(14) 0.33050(14) 0.0144(3) Uani d . 1 1 . .
    H H20A 0.4464 0.1038 0.3423 0.017 Uiso calc R 1 1 . .
    C C51 -0.17085(19) 0.10162(14) 0.66844(13) 0.0144(3) Uani d . 1 1 . .
    H H51A -0.0921 0.0545 0.7042 0.017 Uiso calc R 1 1 . .
    H H51B -0.2432 0.0588 0.6813 0.017 Uiso calc R 1 1 . .
    C C52 -0.23936(19) 0.19972(14) 0.71841(13) 0.0163(4) Uani d . 1 1 . .
    H H52A -0.3204 0.2464 0.6834 0.020 Uiso calc R 1 1 . .
    C C53 -0.2991(2) 0.15754(17) 0.83269(14) 0.0247(4) Uani d . 1 1 . .
    H H53A -0.3481 0.2192 0.8644 0.037 Uiso calc R 1 1 . .
    H H53B -0.2208 0.1125 0.8685 0.037 Uiso calc R 1 1 . .
    H H53C -0.3668 0.1138 0.8387 0.037 Uiso calc R 1 1 . .
    C C54 -0.1336(2) 0.26873(14) 0.70584(14) 0.0192(4) Uani d . 1 1 . .
    H H54A -0.1823 0.3318 0.7356 0.029 Uiso calc R 1 1 . .
    H H54B -0.0956 0.2938 0.6319 0.029 Uiso calc R 1 1 . .
    H H54C -0.0551 0.2249 0.7419 0.029 Uiso calc R 1 1 . .
    C C151 0.20745(19) 0.22250(14) -0.09139(13) 0.0144(4) Uani d . 1 1 . .
    H H15A 0.2840 0.2628 -0.1108 0.017 Uiso calc R 1 1 . .
    H H15B 0.1315 0.2664 -0.1313 0.017 Uiso calc R 1 1 . .
    C C152 0.26898(19) 0.11315(14) -0.12369(13) 0.0156(4) Uani d . 1 1 . .
    H H15C 0.3450 0.0692 -0.0826 0.019 Uiso calc R 1 1 . .
    C C153 0.1561(2) 0.04767(15) -0.10150(15) 0.0211(4) Uani d . 1 1 . .
    H H15D 0.1999 -0.0209 -0.1229 0.032 Uiso calc R 1 1 . .
    H H15E 0.0798 0.0897 -0.1403 0.032 Uiso calc R 1 1 . .
    H H15F 0.1162 0.0322 -0.0270 0.032 Uiso calc R 1 1 . .
    C C154 0.3382(2) 0.13526(15) -0.23833(14) 0.0215(4) Uani d . 1 1 . .
    H H15G 0.3870 0.0661 -0.2575 0.032 Uiso calc R 1 1 . .
    H H15H 0.4074 0.1797 -0.2508 0.032 Uiso calc R 1 1 . .
    H H15I 0.2645 0.1742 -0.2804 0.032 Uiso calc R 1 1 . .
    Ni Ni2 0.0000 0.5000 0.0000 0.01010(8) Uani d S 1 2 . .
    N N25 0.07725(16) 0.46002(11) 0.12751(11) 0.0121(3) Uani d . 1 1 . .
    N N28 0.19117(15) 0.48543(11) -0.08547(11) 0.0119(3) Uani d . 1 1 . .
    C C21 0.21889(19) 0.43651(13) 0.13368(13) 0.0132(3) Uani d . 1 1 . .
    C C22 0.2379(2) 0.41090(14) 0.23900(14) 0.0160(4) Uani d . 1 1 . .
    H H22A 0.3258 0.3936 0.2622 0.019 Uiso calc R 1 1 . .
    C C23 0.10709(19) 0.41616(14) 0.29854(14) 0.0158(4) Uani d . 1 1 . .
    H H23A 0.0852 0.4020 0.3722 0.019 Uiso calc R 1 1 . .
    C C24 0.00630(19) 0.44711(13) 0.23025(13) 0.0130(3) Uani d . 1 1 . .
    C C25 -0.14021(19) 0.46298(13) 0.26333(13) 0.0127(3) Uani d . 1 1 . .
    C C36 0.23108(18) 0.50284(13) -0.19230(13) 0.0126(3) Uani d . 1 1 . .
    C C37 0.38420(19) 0.48051(14) -0.22192(14) 0.0155(4) Uani d . 1 1 . .
    H H37A 0.4376 0.4863 -0.2907 0.019 Uiso calc R 1 1 . .
    C C38 0.43770(19) 0.44991(14) -0.13422(14) 0.0155(4) Uani d . 1 1 . .
    H H38A 0.5357 0.4293 -0.1290 0.019 Uiso calc R 1 1 . .
    C C39 0.31770(18) 0.45454(13) -0.05027(13) 0.0132(3) Uani d . 1 1 . .
    C C40 0.33182(19) 0.43296(14) 0.05146(14) 0.0144(3) Uani d . 1 1 . .
    H H40A 0.4255 0.4144 0.0659 0.017 Uiso calc R 1 1 . .
    C C251 -0.20483(19) 0.44345(14) 0.37852(13) 0.0143(4) Uani d . 1 1 . .
    H H25B -0.1304 0.3949 0.4178 0.017 Uiso calc R 1 1 . .
    H H25C -0.2818 0.4047 0.3918 0.017 Uiso calc R 1 1 . .
    C C252 -0.26687(19) 0.54652(14) 0.42135(13) 0.0147(4) Uani d . 1 1 . .
    H H25D -0.3437 0.5947 0.3827 0.018 Uiso calc R 1 1 . .
    C C253 -0.3340(2) 0.51309(15) 0.53581(14) 0.0217(4) Uani d . 1 1 . .
    H H25E -0.3883 0.5782 0.5608 0.033 Uiso calc R 1 1 . .
    H H25F -0.2587 0.4737 0.5763 0.033 Uiso calc R 1 1 . .
    H H25G -0.3982 0.4659 0.5437 0.033 Uiso calc R 1 1 . .
    C C254 -0.1548(2) 0.61033(15) 0.40823(15) 0.0197(4) Uani d . 1 1 . .
    H H25H -0.1994 0.6750 0.4362 0.029 Uiso calc R 1 1 . .
    H H25I -0.1145 0.6327 0.3343 0.029 Uiso calc R 1 1 . .
    H H25J -0.0787 0.5643 0.4457 0.029 Uiso calc R 1 1 . .
loop_
    _atom_site_aniso_label
    _atom_site_aniso_U_11
    _atom_site_aniso_U_22
    _atom_site_aniso_U_33
    _atom_site_aniso_U_12
    _atom_site_aniso_U_13
    _atom_site_aniso_U_23
    Ni1 0.01265(12) 0.01100(12) 0.00933(12) -0.00463(9) -0.00089(8) -0.00364(8)
    N21 0.0146(7) 0.0121(7) 0.0108(7) -0.0055(6) -0.0006(6) -0.0039(6)
    N22 0.0159(7) 0.0116(7) 0.0100(7) -0.0059(6) -0.0018(6) -0.0032(5)
    N23 0.0152(7) 0.0104(7) 0.0124(7) -0.0041(6) -0.0014(6) -0.0042(6)
    N24 0.0146(7) 0.0104(7) 0.0116(7) -0.0049(6) -0.0025(6) -0.0031(5)
    C1 0.0176(9) 0.0119(8) 0.0127(8) -0.0053(7) -0.0038(7) -0.0035(7)
    C2 0.0181(9) 0.0150(8) 0.0144(9) -0.0036(7) -0.0061(7) -0.0045(7)
    C3 0.0202(9) 0.0156(8) 0.0126(8) -0.0060(7) -0.0034(7) -0.0053(7)
    C4 0.0193(9) 0.0106(8) 0.0113(8) -0.0051(7) -0.0022(7) -0.0036(6)
    C5 0.0214(9) 0.0102(8) 0.0111(8) -0.0062(7) -0.0008(7) -0.0050(6)
    C6 0.0162(9) 0.0109(8) 0.0144(8) -0.0068(7) 0.0017(7) -0.0054(7)
    C7 0.0168(9) 0.0170(9) 0.0151(9) -0.0081(7) 0.0030(7) -0.0080(7)
    C8 0.0151(9) 0.0149(8) 0.0178(9) -0.0061(7) -0.0002(7) -0.0069(7)
    C9 0.0153(9) 0.0118(8) 0.0165(9) -0.0066(7) 0.0002(7) -0.0065(7)
    C10 0.0126(8) 0.0147(8) 0.0180(9) -0.0036(7) -0.0044(7) -0.0058(7)
    C11 0.0167(9) 0.0100(8) 0.0148(9) -0.0039(7) -0.0034(7) -0.0040(7)
    C12 0.0185(9) 0.0140(8) 0.0151(9) -0.0035(7) -0.0058(7) -0.0041(7)
    C13 0.0207(9) 0.0143(8) 0.0125(8) -0.0040(7) -0.0040(7) -0.0042(7)
    C14 0.0197(9) 0.0087(8) 0.0111(8) -0.0038(7) -0.0043(7) -0.0033(6)
    C15 0.0197(9) 0.0095(8) 0.0098(8) -0.0056(7) -0.0003(7) -0.0029(6)
    C16 0.0164(9) 0.0114(8) 0.0132(8) -0.0058(7) 0.0012(7) -0.0049(7)
    C17 0.0164(9) 0.0157(8) 0.0142(9) -0.0058(7) 0.0012(7) -0.0056(7)
    C18 0.0147(9) 0.0149(8) 0.0163(9) -0.0058(7) -0.0002(7) -0.0048(7)
    C19 0.0153(9) 0.0107(8) 0.0153(9) -0.0056(7) -0.0010(7) -0.0047(7)
    C20 0.0147(9) 0.0135(8) 0.0175(9) -0.0045(7) -0.0047(7) -0.0048(7)
    C51 0.0168(9) 0.0146(8) 0.0126(8) -0.0073(7) -0.0005(7) -0.0029(7)
    C52 0.0180(9) 0.0174(9) 0.0140(9) -0.0051(7) -0.0007(7) -0.0057(7)
    C53 0.0296(11) 0.0291(11) 0.0170(10) -0.0108(9) 0.0026(8) -0.0098(8)
    C54 0.0256(10) 0.0170(9) 0.0193(9) -0.0083(8) -0.0046(8) -0.0069(7)
    C151 0.0166(9) 0.0166(9) 0.0101(8) -0.0046(7) -0.0009(7) -0.0040(7)
    C152 0.0194(9) 0.0153(8) 0.0123(8) -0.0030(7) -0.0044(7) -0.0036(7)
    C153 0.0242(10) 0.0162(9) 0.0254(10) -0.0048(8) -0.0051(8) -0.0080(8)
    C154 0.0283(10) 0.0212(10) 0.0138(9) -0.0027(8) -0.0012(8) -0.0074(7)
    Ni2 0.01232(16) 0.01096(15) 0.00837(15) -0.00425(12) -0.00116(11)
                                                                    -0.00341(11)
    N25 0.0144(7) 0.0115(7) 0.0115(7) -0.0048(6) -0.0012(6) -0.0038(6)
    N28 0.0149(7) 0.0113(7) 0.0115(7) -0.0049(6) -0.0021(6) -0.0041(6)
    C21 0.0177(9) 0.0100(8) 0.0138(8) -0.0040(7) -0.0048(7) -0.0032(7)
    C22 0.0183(9) 0.0166(9) 0.0151(9) -0.0029(7) -0.0053(7) -0.0062(7)
    C23 0.0198(9) 0.0159(9) 0.0126(8) -0.0035(7) -0.0036(7) -0.0047(7)
    C24 0.0199(9) 0.0090(8) 0.0116(8) -0.0048(7) -0.0027(7) -0.0035(6)
    C25 0.0204(9) 0.0095(8) 0.0102(8) -0.0062(7) -0.0007(7) -0.0042(6)
    C36 0.0160(9) 0.0111(8) 0.0120(8) -0.0063(7) 0.0015(7) -0.0048(6)
    C37 0.0175(9) 0.0174(9) 0.0135(8) -0.0078(7) 0.0013(7) -0.0066(7)
    C38 0.0141(9) 0.0161(9) 0.0173(9) -0.0054(7) 0.0005(7) -0.0065(7)
    C39 0.0148(8) 0.0110(8) 0.0148(9) -0.0052(7) -0.0004(7) -0.0045(7)
    C40 0.0129(8) 0.0140(8) 0.0182(9) -0.0033(7) -0.0048(7) -0.0047(7)
    C251 0.0198(9) 0.0132(8) 0.0108(8) -0.0067(7) -0.0005(7) -0.0035(7)
    C252 0.0188(9) 0.0133(8) 0.0120(8) -0.0029(7) -0.0024(7) -0.0041(7)
    C253 0.0278(10) 0.0216(10) 0.0141(9) -0.0044(8) 0.0004(8) -0.0068(7)
    C254 0.0254(10) 0.0163(9) 0.0207(9) -0.0064(8) -0.0054(8) -0.0070(7)
_geom_special_details
;
All e.s.d.'s (except the e.s.d. in the dihedral angle between two l.s. planes)
are estimated using the full covariance matrix. The cell e.s.d.'s are taken
into account individually in the estimation of e.s.d.'s in distances, angles
and torsion angles; correlations between e.s.d.'s in cell parameters are only
used when they are defined by crystal symmetry. An approximate (isotropic)
treatment of cell e.s.d.'s is used for estimating e.s.d.'s involving l.s.
planes.
;
loop_
    _geom_bond_atom_site_label_1
    _geom_bond_atom_site_label_2
    _geom_bond_site_symmetry_2
    _geom_bond_distance
    _geom_bond_publ_flag
    Ni1 N24 . 1.9497(16) y
    Ni1 N22 . 1.9508(16) y
    Ni1 N23 . 1.9595(15) y
    Ni1 N21 . 1.9623(15) y
    N21 C1 . 1.373(2) ?
    N21 C4 . 1.390(2) ?
    N22 C9 . 1.373(2) ?
    N22 C6 . 1.390(2) ?
    N23 C11 . 1.377(2) ?
    N23 C14 . 1.389(2) ?
    N24 C19 . 1.371(2) ?
    N24 C16 . 1.387(2) ?
    C1 C20 . 1.375(2) ?
    C1 C2 . 1.436(2) ?
    C2 C3 . 1.345(3) ?
    C2 H2A . 0.9500 ?
    C3 C4 . 1.438(2) ?
    C3 H3A . 0.9500 ?
    C4 C5 . 1.387(3) ?
    C5 C6 . 1.385(2) ?
    C5 C51 . 1.514(2) ?
    C6 C7 . 1.437(2) ?
    C7 C8 . 1.346(3) ?
    C7 H7A . 0.9500 ?
    C8 C9 . 1.436(2) ?
    C8 H8A . 0.9500 ?
    C9 C10 . 1.373(2) ?
    C10 C11 . 1.376(2) ?
    C10 H10A . 0.9500 ?
    C11 C12 . 1.430(2) ?
    C12 C13 . 1.344(3) ?
    C12 H12A . 0.9500 ?
    C13 C14 . 1.436(2) ?
    C13 H13A . 0.9500 ?
    C14 C15 . 1.385(2) ?
    C15 C16 . 1.383(3) ?
    C15 C151 . 1.516(2) ?
    C16 C17 . 1.438(2) ?
    C17 C18 . 1.343(3) ?
    C17 H17A . 0.9500 ?
    C18 C19 . 1.432(2) ?
    C18 H18A . 0.9500 ?
    C19 C20 . 1.376(2) ?
    C20 H20A . 0.9500 ?
    C51 C52 . 1.544(2) ?
    C51 H51A . 0.9900 ?
    C51 H51B . 0.9900 ?
    C52 C53 . 1.524(3) ?
    C52 C54 . 1.526(2) ?
    C52 H52A . 1.0000 ?
    C53 H53A . 0.9800 ?
    C53 H53B . 0.9800 ?
    C53 H53C . 0.9800 ?
    C54 H54A . 0.9800 ?
    C54 H54B . 0.9800 ?
    C54 H54C . 0.9800 ?
    C151 C152 . 1.544(2) ?
    C151 H15A . 0.9900 ?
    C151 H15B . 0.9900 ?
    C152 C154 . 1.524(2) ?
    C152 C153 . 1.526(3) ?
    C152 H15C . 1.0000 ?
    C153 H15D . 0.9800 ?
    C153 H15E . 0.9800 ?
    C153 H15F . 0.9800 ?
    C154 H15G . 0.9800 ?
    C154 H15H . 0.9800 ?
    C154 H15I . 0.9800 ?
    Ni2 N28 2_565 1.9537(16) ?
    Ni2 N28 . 1.9537(16) y
    Ni2 N25 2_565 1.9580(15) ?
    Ni2 N25 . 1.9580(15) y
    N25 C21 . 1.373(2) ?
    N25 C24 . 1.390(2) ?
    N28 C39 . 1.373(2) ?
    N28 C36 . 1.383(2) ?
    C21 C40 . 1.375(3) ?
    C21 C22 . 1.432(2) ?
    C22 C23 . 1.344(3) ?
    C22 H22A . 0.9500 ?
    C23 C24 . 1.438(2) ?
    C23 H23A . 0.9500 ?
    C24 C25 . 1.385(3) ?
    C25 C36 2_565 1.388(2) ?
    C25 C251 . 1.521(2) ?
    C36 C25 2_565 1.388(2) ?
    C36 C37 . 1.439(2) ?
    C37 C38 . 1.345(3) ?
    C37 H37A . 0.9500 ?
    C38 C39 . 1.433(2) ?
    C38 H38A . 0.9500 ?
    C39 C40 . 1.374(2) ?
    C40 H40A . 0.9500 ?
    C251 C252 . 1.542(2) ?
    C251 H25B . 0.9900 ?
    C251 H25C . 0.9900 ?
    C252 C253 . 1.527(2) ?
    C252 C254 . 1.527(2) ?
    C252 H25D . 1.0000 ?
    C253 H25E . 0.9800 ?
    C253 H25F . 0.9800 ?
    C253 H25G . 0.9800 ?
    C254 H25H . 0.9800 ?
    C254 H25I . 0.9800 ?
    C254 H25J . 0.9800 ?
loop_
    _geom_angle_atom_site_label_1
    _geom_angle_atom_site_label_2
    _geom_angle_atom_site_label_3
    _geom_angle_site_symmetry_1
    _geom_angle_site_symmetry_3
    _geom_angle
    _geom_angle_publ_flag
    N24 Ni1 N22 . . 178.64(6) ?
    N24 Ni1 N23 . . 88.41(6) ?
    N22 Ni1 N23 . . 91.64(6) ?
    N24 Ni1 N21 . . 91.53(6) ?
    N22 Ni1 N21 . . 88.42(6) ?
    N23 Ni1 N21 . . 179.93(7) ?
    C1 N21 C4 . . 104.64(14) ?
    C1 N21 Ni1 . . 126.10(12) ?
    C4 N21 Ni1 . . 129.22(12) ?
    C9 N22 C6 . . 104.52(14) ?
    C9 N22 Ni1 . . 126.38(12) ?
    C6 N22 Ni1 . . 129.09(12) ?
    C11 N23 C14 . . 104.41(14) ?
    C11 N23 Ni1 . . 126.11(12) ?
    C14 N23 Ni1 . . 129.47(12) ?
    C19 N24 C16 . . 104.29(14) ?
    C19 N24 Ni1 . . 126.62(12) ?
    C16 N24 Ni1 . . 129.08(12) ?
    N21 C1 C20 . . 125.99(16) ?
    N21 C1 C2 . . 111.28(16) ?
    C20 C1 C2 . . 122.66(16) ?
    C3 C2 C1 . . 106.52(16) ?
    C3 C2 H2A . . 126.7 ?
    C1 C2 H2A . . 126.7 ?
    C2 C3 C4 . . 107.54(15) ?
    C2 C3 H3A . . 126.2 ?
    C4 C3 H3A . . 126.2 ?
    C5 C4 N21 . . 125.86(16) ?
    C5 C4 C3 . . 124.13(16) ?
    N21 C4 C3 . . 110.01(15) ?
    C6 C5 C4 . . 120.85(16) ?
    C6 C5 C51 . . 118.64(16) ?
    C4 C5 C51 . . 120.51(16) ?
    C5 C6 N22 . . 126.42(16) ?
    C5 C6 C7 . . 123.47(16) ?
    N22 C6 C7 . . 110.11(15) ?
    C8 C7 C6 . . 107.54(16) ?
    C8 C7 H7A . . 126.2 ?
    C6 C7 H7A . . 126.2 ?
    C7 C8 C9 . . 106.44(16) ?
    C7 C8 H8A . . 126.8 ?
    C9 C8 H8A . . 126.8 ?
    N22 C9 C10 . . 125.99(16) ?
    N22 C9 C8 . . 111.37(15) ?
    C10 C9 C8 . . 122.63(17) ?
    C9 C10 C11 . . 123.98(17) ?
    C9 C10 H10A . . 118.0 ?
    C11 C10 H10A . . 118.0 ?
    C10 C11 N23 . . 125.79(16) ?
    C10 C11 C12 . . 122.87(16) ?
    N23 C11 C12 . . 111.34(15) ?
    C13 C12 C11 . . 106.63(16) ?
    C13 C12 H12A . . 126.7 ?
    C11 C12 H12A . . 126.7 ?
    C12 C13 C14 . . 107.52(15) ?
    C12 C13 H13A . . 126.2 ?
    C14 C13 H13A . . 126.2 ?
    C15 C14 N23 . . 125.46(16) ?
    C15 C14 C13 . . 124.44(16) ?
    N23 C14 C13 . . 110.10(15) ?
    C16 C15 C14 . . 121.16(16) ?
    C16 C15 C151 . . 118.16(16) ?
    C14 C15 C151 . . 120.67(16) ?
    C15 C16 N24 . . 126.37(16) ?
    C15 C16 C17 . . 123.36(16) ?
    N24 C16 C17 . . 110.26(15) ?
    C18 C17 C16 . . 107.38(16) ?
    C18 C17 H17A . . 126.3 ?
    C16 C17 H17A . . 126.3 ?
    C17 C18 C19 . . 106.45(16) ?
    C17 C18 H18A . . 126.8 ?
    C19 C18 H18A . . 126.8 ?
    N24 C19 C20 . . 125.87(16) ?
    N24 C19 C18 . . 111.62(15) ?
    C20 C19 C18 . . 122.51(17) ?
    C1 C20 C19 . . 123.85(17) ?
    C1 C20 H20A . . 118.1 ?
    C19 C20 H20A . . 118.1 ?
    C5 C51 C52 . . 116.05(14) ?
    C5 C51 H51A . . 108.3 ?
    C52 C51 H51A . . 108.3 ?
    C5 C51 H51B . . 108.3 ?
    C52 C51 H51B . . 108.3 ?
    H51A C51 H51B . . 107.4 ?
    C53 C52 C54 . . 111.04(15) ?
    C53 C52 C51 . . 108.59(15) ?
    C54 C52 C51 . . 112.07(15) ?
    C53 C52 H52A . . 108.3 ?
    C54 C52 H52A . . 108.3 ?
    C51 C52 H52A . . 108.3 ?
    C52 C53 H53A . . 109.5 ?
    C52 C53 H53B . . 109.5 ?
    H53A C53 H53B . . 109.5 ?
    C52 C53 H53C . . 109.5 ?
    H53A C53 H53C . . 109.5 ?
    H53B C53 H53C . . 109.5 ?
    C52 C54 H54A . . 109.5 ?
    C52 C54 H54B . . 109.5 ?
    H54A C54 H54B . . 109.5 ?
    C52 C54 H54C . . 109.5 ?
    H54A C54 H54C . . 109.5 ?
    H54B C54 H54C . . 109.5 ?
    C15 C151 C152 . . 114.61(14) ?
    C15 C151 H15A . . 108.6 ?
    C152 C151 H15A . . 108.6 ?
    C15 C151 H15B . . 108.6 ?
    C152 C151 H15B . . 108.6 ?
    H15A C151 H15B . . 107.6 ?
    C154 C152 C153 . . 111.25(15) ?
    C154 C152 C151 . . 108.95(14) ?
    C153 C152 C151 . . 112.31(15) ?
    C154 C152 H15C . . 108.1 ?
    C153 C152 H15C . . 108.1 ?
    C151 C152 H15C . . 108.1 ?
    C152 C153 H15D . . 109.5 ?
    C152 C153 H15E . . 109.5 ?
    H15D C153 H15E . . 109.5 ?
    C152 C153 H15F . . 109.5 ?
    H15D C153 H15F . . 109.5 ?
    H15E C153 H15F . . 109.5 ?
    C152 C154 H15G . . 109.5 ?
    C152 C154 H15H . . 109.5 ?
    H15G C154 H15H . . 109.5 ?
    C152 C154 H15I . . 109.5 ?
    H15G C154 H15I . . 109.5 ?
    H15H C154 H15I . . 109.5 ?
    N28 Ni2 N28 2_565 . 180.0 ?
    N28 Ni2 N25 2_565 2_565 91.69(6) ?
    N28 Ni2 N25 . 2_565 88.31(6) ?
    N28 Ni2 N25 2_565 . 88.31(6) ?
    N28 Ni2 N25 . . 91.69(6) ?
    N25 Ni2 N25 2_565 . 180.0 ?
    C21 N25 C24 . . 104.31(15) ?
    C21 N25 Ni2 . . 126.14(12) ?
    C24 N25 Ni2 . . 129.55(12) ?
    C39 N28 C36 . . 104.53(14) ?
    C39 N28 Ni2 . . 126.32(12) ?
    C36 N28 Ni2 . . 129.15(12) ?
    N25 C21 C40 . . 125.86(16) ?
    N25 C21 C22 . . 111.58(16) ?
    C40 C21 C22 . . 122.52(17) ?
    C23 C22 C21 . . 106.51(16) ?
    C23 C22 H22A . . 126.7 ?
    C21 C22 H22A . . 126.7 ?
    C22 C23 C24 . . 107.43(16) ?
    C22 C23 H23A . . 126.3 ?
    C24 C23 H23A . . 126.3 ?
    C25 C24 N25 . . 125.59(16) ?
    C25 C24 C23 . . 124.25(16) ?
    N25 C24 C23 . . 110.15(15) ?
    C24 C25 C36 . 2_565 120.86(16) ?
    C24 C25 C251 . . 120.56(16) ?
    C36 C25 C251 2_565 . 118.58(16) ?
    N28 C36 C25 . 2_565 126.47(16) ?
    N28 C36 C37 . . 110.24(16) ?
    C25 C36 C37 2_565 . 123.29(16) ?
    C38 C37 C36 . . 107.33(16) ?
    C38 C37 H37A . . 126.3 ?
    C36 C37 H37A . . 126.3 ?
    C37 C38 C39 . . 106.44(16) ?
    C37 C38 H38A . . 126.8 ?
    C39 C38 H38A . . 126.8 ?
    N28 C39 C40 . . 125.81(16) ?
    N28 C39 C38 . . 111.44(15) ?
    C40 C39 C38 . . 122.73(17) ?
    C39 C40 C21 . . 124.11(17) ?
    C39 C40 H40A . . 117.9 ?
    C21 C40 H40A . . 117.9 ?
    C25 C251 C252 . . 115.43(14) ?
    C25 C251 H25B . . 108.4 ?
    C252 C251 H25B . . 108.4 ?
    C25 C251 H25C . . 108.4 ?
    C252 C251 H25C . . 108.4 ?
    H25B C251 H25C . . 107.5 ?
    C253 C252 C254 . . 110.50(15) ?
    C253 C252 C251 . . 108.62(14) ?
    C254 C252 C251 . . 112.58(15) ?
    C253 C252 H25D . . 108.3 ?
    C254 C252 H25D . . 108.3 ?
    C251 C252 H25D . . 108.3 ?
    C252 C253 H25E . . 109.5 ?
    C252 C253 H25F . . 109.5 ?
    H25E C253 H25F . . 109.5 ?
    C252 C253 H25G . . 109.5 ?
    H25E C253 H25G . . 109.5 ?
    H25F C253 H25G . . 109.5 ?
    C252 C254 H25H . . 109.5 ?
    C252 C254 H25I . . 109.5 ?
    H25H C254 H25I . . 109.5 ?
    C252 C254 H25J . . 109.5 ?
    H25H C254 H25J . . 109.5 ?
    H25I C254 H25J . . 109.5 ?
loop_
    _geom_torsion_atom_site_label_1
    _geom_torsion_atom_site_label_2
    _geom_torsion_atom_site_label_3
    _geom_torsion_atom_site_label_4
    _geom_torsion_site_symmetry_1
    _geom_torsion_site_symmetry_2
    _geom_torsion_site_symmetry_3
    _geom_torsion_site_symmetry_4
    _geom_torsion
    _geom_torsion_publ_flag
    N24 Ni1 N21 C1 . . . . 2.07(14) ?
    N22 Ni1 N21 C1 . . . . -179.29(14) ?
    N24 Ni1 N21 C4 . . . . -175.14(14) ?
    N22 Ni1 N21 C4 . . . . 3.50(14) ?
    N23 Ni1 N22 C9 . . . . -2.96(14) ?
    N21 Ni1 N22 C9 . . . . 177.00(14) ?
    N23 Ni1 N22 C6 . . . . 176.73(14) ?
    N21 Ni1 N22 C6 . . . . -3.31(14) ?
    N24 Ni1 N23 C11 . . . . -178.31(14) ?
    N22 Ni1 N23 C11 . . . . 3.05(14) ?
    N24 Ni1 N23 C14 . . . . 0.39(14) ?
    N22 Ni1 N23 C14 . . . . -178.25(14) ?
    N23 Ni1 N24 C19 . . . . 179.15(14) ?
    N21 Ni1 N24 C19 . . . . -0.81(14) ?
    N23 Ni1 N24 C16 . . . . -2.16(14) ?
    N21 Ni1 N24 C16 . . . . 177.88(14) ?
    C4 N21 C1 C20 . . . . 175.90(16) ?
    Ni1 N21 C1 C20 . . . . -1.9(2) ?
    C4 N21 C1 C2 . . . . -0.93(18) ?
    Ni1 N21 C1 C2 . . . . -178.70(11) ?
    N21 C1 C2 C3 . . . . 1.3(2) ?
    C20 C1 C2 C3 . . . . -175.68(16) ?
    C1 C2 C3 C4 . . . . -1.03(19) ?
    C1 N21 C4 C5 . . . . -179.38(16) ?
    Ni1 N21 C4 C5 . . . . -1.7(2) ?
    C1 N21 C4 C3 . . . . 0.27(18) ?
    Ni1 N21 C4 C3 . . . . 177.95(11) ?
    C2 C3 C4 C5 . . . . -179.83(16) ?
    C2 C3 C4 N21 . . . . 0.51(19) ?
    N21 C4 C5 C6 . . . . -1.8(3) ?
    C3 C4 C5 C6 . . . . 178.60(16) ?
    N21 C4 C5 C51 . . . . 177.76(15) ?
    C3 C4 C5 C51 . . . . -1.8(3) ?
    C4 C5 C6 N22 . . . . 2.0(3) ?
    C51 C5 C6 N22 . . . . -177.56(15) ?
    C4 C5 C6 C7 . . . . -177.16(16) ?
    C51 C5 C6 C7 . . . . 3.3(2) ?
    C9 N22 C6 C5 . . . . -178.95(16) ?
    Ni1 N22 C6 C5 . . . . 1.3(2) ?
    C9 N22 C6 C7 . . . . 0.32(18) ?
    Ni1 N22 C6 C7 . . . . -179.43(11) ?
    C5 C6 C7 C8 . . . . 178.30(16) ?
    N22 C6 C7 C8 . . . . -0.99(19) ?
    C6 C7 C8 C9 . . . . 1.20(19) ?
    C6 N22 C9 C10 . . . . -178.37(16) ?
    Ni1 N22 C9 C10 . . . . 1.4(2) ?
    C6 N22 C9 C8 . . . . 0.44(18) ?
    Ni1 N22 C9 C8 . . . . -179.81(11) ?
    C7 C8 C9 N22 . . . . -1.1(2) ?
    C7 C8 C9 C10 . . . . 177.79(16) ?
    N22 C9 C10 C11 . . . . 1.4(3) ?
    C8 C9 C10 C11 . . . . -177.30(16) ?
    C9 C10 C11 N23 . . . . -1.3(3) ?
    C9 C10 C11 C12 . . . . 178.34(16) ?
    C14 N23 C11 C10 . . . . 179.45(16) ?
    Ni1 N23 C11 C10 . . . . -1.6(2) ?
    C14 N23 C11 C12 . . . . -0.20(18) ?
    Ni1 N23 C11 C12 . . . . 178.77(11) ?
    C10 C11 C12 C13 . . . . -179.53(16) ?
    N23 C11 C12 C13 . . . . 0.1(2) ?
    C11 C12 C13 C14 . . . . 0.00(19) ?
    C11 N23 C14 C15 . . . . -179.85(16) ?
    Ni1 N23 C14 C15 . . . . 1.2(2) ?
    C11 N23 C14 C13 . . . . 0.20(18) ?
    Ni1 N23 C14 C13 . . . . -178.72(11) ?
    C12 C13 C14 C15 . . . . 179.92(16) ?
    C12 C13 C14 N23 . . . . -0.13(19) ?
    N23 C14 C15 C16 . . . . -1.5(3) ?
    C13 C14 C15 C16 . . . . 178.50(16) ?
    N23 C14 C15 C151 . . . . 177.48(15) ?
    C13 C14 C15 C151 . . . . -2.6(3) ?
    C14 C15 C16 N24 . . . . -0.5(3) ?
    C151 C15 C16 N24 . . . . -179.42(15) ?
    C14 C15 C16 C17 . . . . -179.05(15) ?
    C151 C15 C16 C17 . . . . 2.0(2) ?
    C19 N24 C16 C15 . . . . -178.49(16) ?
    Ni1 N24 C16 C15 . . . . 2.6(3) ?
    C19 N24 C16 C17 . . . . 0.25(18) ?
    Ni1 N24 C16 C17 . . . . -178.67(11) ?
    C15 C16 C17 C18 . . . . 178.55(16) ?
    N24 C16 C17 C18 . . . . -0.2(2) ?
    C16 C17 C18 C19 . . . . 0.11(19) ?
    C16 N24 C19 C20 . . . . -179.83(16) ?
    Ni1 N24 C19 C20 . . . . -0.9(2) ?
    C16 N24 C19 C18 . . . . -0.18(18) ?
    Ni1 N24 C19 C18 . . . . 178.77(11) ?
    C17 C18 C19 N24 . . . . 0.0(2) ?
    C17 C18 C19 C20 . . . . 179.71(16) ?
    N21 C1 C20 C19 . . . . -0.4(3) ?
    C2 C1 C20 C19 . . . . 176.13(16) ?
    N24 C19 C20 C1 . . . . 1.8(3) ?
    C18 C19 C20 C1 . . . . -177.79(16) ?
    C6 C5 C51 C52 . . . . -79.0(2) ?
    C4 C5 C51 C52 . . . . 101.41(19) ?
    C5 C51 C52 C53 . . . . 176.87(15) ?
    C5 C51 C52 C54 . . . . -60.1(2) ?
    C16 C15 C151 C152 . . . . 76.6(2) ?
    C14 C15 C151 C152 . . . . -102.33(19) ?
    C15 C151 C152 C154 . . . . -175.11(15) ?
    C15 C151 C152 C153 . . . . 61.2(2) ?
    N28 Ni2 N25 C21 2_565 . . . -178.71(14) ?
    N28 Ni2 N25 C21 . . . . 1.29(14) ?
    N28 Ni2 N25 C24 2_565 . . . 2.36(14) ?
    N28 Ni2 N25 C24 . . . . -177.64(14) ?
    N25 Ni2 N28 C39 2_565 . . . -178.68(14) ?
    N25 Ni2 N28 C39 . . . . 1.32(14) ?
    N25 Ni2 N28 C36 2_565 . . . 1.21(14) ?
    N25 Ni2 N28 C36 . . . . -178.79(14) ?
    C24 N25 C21 C40 . . . . 176.54(16) ?
    Ni2 N25 C21 C40 . . . . -2.6(3) ?
    C24 N25 C21 C22 . . . . -1.09(19) ?
    Ni2 N25 C21 C22 . . . . 179.76(11) ?
    N25 C21 C22 C23 . . . . 1.4(2) ?
    C40 C21 C22 C23 . . . . -176.30(16) ?
    C21 C22 C23 C24 . . . . -1.10(19) ?
    C21 N25 C24 C25 . . . . 179.50(16) ?
    Ni2 N25 C24 C25 . . . . -1.4(2) ?
    C21 N25 C24 C23 . . . . 0.38(18) ?
    Ni2 N25 C24 C23 . . . . 179.49(11) ?
    C22 C23 C24 C25 . . . . -178.65(16) ?
    C22 C23 C24 N25 . . . . 0.5(2) ?
    N25 C24 C25 C36 . . . 2_565 -1.6(3) ?
    C23 C24 C25 C36 . . . 2_565 177.35(16) ?
    N25 C24 C25 C251 . . . . 178.48(15) ?
    C23 C24 C25 C251 . . . . -2.5(3) ?
    C39 N28 C36 C25 . . . 2_565 -179.01(16) ?
    Ni2 N28 C36 C25 . . . 2_565 1.1(3) ?
    C39 N28 C36 C37 . . . . 0.88(18) ?
    Ni2 N28 C36 C37 . . . . -179.03(11) ?
    N28 C36 C37 C38 . . . . -0.1(2) ?
    C25 C36 C37 C38 2_565 . . . 179.78(16) ?
    C36 C37 C38 C39 . . . . -0.68(19) ?
    C36 N28 C39 C40 . . . . 177.03(16) ?
    Ni2 N28 C39 C40 . . . . -3.1(2) ?
    C36 N28 C39 C38 . . . . -1.32(19) ?
    Ni2 N28 C39 C38 . . . . 178.59(11) ?
    C37 C38 C39 N28 . . . . 1.3(2) ?
    C37 C38 C39 C40 . . . . -177.12(16) ?
    N28 C39 C40 C21 . . . . 2.0(3) ?
    C38 C39 C40 C21 . . . . -179.87(16) ?
    N25 C21 C40 C39 . . . . 1.0(3) ?
    C22 C21 C40 C39 . . . . 178.43(16) ?
    C24 C25 C251 C252 . . . . 100.67(19) ?
    C36 C25 C251 C252 2_565 . . . -79.2(2) ?
    C25 C251 C252 C253 . . . . 177.00(15) ?
    C25 C251 C252 C254 . . . . -60.3(2) ?
data_global
_journal_date_recd_electronic     2012-08-01
_journal_date_accepted     2012-08-14
_journal_name_full     'Acta Crystallographica, Section E'
_journal_year     2012
_journal_volume     68
_journal_issue      9
_journal_page_first     m1191
_journal_page_last     m1192
_journal_paper_category     QM
_journal_paper_doi     10.1107/S1600536812035726
_journal_coeditor_code     RN2107
_publ_contact_author_name     'Mathias O. Senge'
_publ_contact_author_address
;
School of Chemistry
SFI Tetrapyrrole Laboratory
Trinity Biomedical Sciences Institute
152-160 Pearse Street
Trinity College Dublin
Dublin 2
Ireland
;
_publ_contact_author_email     sengem@tcd.ie
_publ_contact_author_fax     00353-1-896-8536
_publ_contact_author_phone     00353-1-896-8537
_publ_section_title
;
[5,15-Bis(2-methylpropyl)porphyrinato]nickel(II)
;
loop_
    _publ_author_name
    _publ_author_address
    'Senge, Mathias O.'
;
School of Chemistry
SFI Tetrapyrrole Laboratory
Trinity Biomedical Sciences Institute
152-160 Pearse Street
Trinity College Dublin
Dublin 2
Ireland
;
