# Supplementary material for: [5,15-Bis(2-methyl­prop­yl)porphyrinato]nickel(II)
Source: Acta Crystallogr Sect E Struct Rep Online. 2012 Aug 23;68(Pt 9):m1191–2. doi: 10.1107/S1600536812035726 (PMC3435609; doi:10.1107/S1600536812035726)
Supplement: Supplementary file 2 [file e-68-m1191-Isup2.hkl]

# 
# h,k,l, Fc-squared, Fo-squared, sigma(Fo-squared) and status flag 
# 
data_I
_shelx_title ' ms495 in P-1' 
_shelx_refln_list_code          4 
_shelx_F_calc_maximum      357.05 
_exptl_crystal_F_000       756.00 
_reflns_d_resolution_high  0.7684 
 
loop_ 
 _symmetry_equiv_pos_as_xyz 
 'x, y, z' 
 '-x, -y, -z' 
 
_cell_length_a     9.9508 
_cell_length_b    13.1970 
_cell_length_c    13.7001 
_cell_angle_alpha  73.032 
_cell_angle_beta   75.275 
_cell_angle_gamma  73.391 
 
_shelx_F_squared_multiplier     1.000 
 
loop_ 
 _refln_index_h 
 _refln_index_k 
 _refln_index_l 
 _refln_F_squared_calc 
 _refln_F_squared_meas 
 _refln_F_squared_sigma 
 _refln_observed_status 
   1   0   0    20667.07    20804.70    934.94 o 
   2   0   0     5767.51     5783.16    146.90 o 
   3   0   0     2281.25     2216.37     54.67 o 
   4   0   0     1584.29     1553.64     30.20 o 
   5   0   0     4143.04     4411.58     79.56 o 
   6   0   0     1808.68     1738.61     35.02 o 
   7   0   0      738.29      744.56     18.95 o 
   8   0   0      970.65      906.30     22.72 o 
   9   0   0     2881.51     2881.24     57.39 o 
  10   0   0      326.75      342.95     22.53 o 
  11   0   0       94.26      115.93     48.47 o 
  12   0   0      363.76      401.61     28.00 o 
 -11   1   0       66.81       41.88     14.85 o 
 -10   1   0        6.11       -0.76      8.79 o 
  -9   1   0      216.09      190.94     16.20 o 
  -8   1   0      195.41      193.42      9.72 o 
  -7   1   0      220.46      217.42      9.73 o 
  -6   1   0      245.01      223.29     15.25 o 
  -5   1   0       83.36       74.22      7.16 o 
  -4   1   0        7.41       12.99      3.30 o 
  -3   1   0       21.72       18.97      3.20 o 
  -2   1   0      167.65      172.31      5.70 o 
  -1   1   0       24.93       27.85      2.48 o 
   1   1   0      397.24      383.90     11.05 o 
   2   1   0       21.05       22.70      2.53 o 
   3   1   0      345.99      340.61      9.08 o 
   4   1   0      505.77      486.58     12.09 o 
   5   1   0     1070.11     1085.01     28.77 o 
   6   1   0      404.09      386.01     12.14 o 
   7   1   0      122.43      117.49      7.64 o 
   8   1   0      188.01      175.45      9.49 o 
   9   1   0     2252.45     2185.07     45.44 o 
  10   1   0      849.83      831.12     35.57 o 
  11   1   0       78.37       66.17     20.38 o 
  12   1   0      577.27      643.50     34.49 o 
 -11   2   0      383.72      341.52     24.56 o 
 -10   2   0      102.89       96.17     15.75 o 
  -9   2   0      701.43      648.93     23.77 o 
  -8   2   0      250.11      208.26     13.10 o 
  -7   2   0      109.48       96.13      7.00 o 
  -6   2   0      265.54      256.40      9.83 o 
  -5   2   0      237.95      220.64      8.39 o 
  -4   2   0       28.95       23.44      4.09 o 
  -3   2   0       37.79       38.09      3.44 o 
  -2   2   0       79.48       80.00      3.81 o 
  -1   2   0       61.13       63.15      2.99 o 
   0   2   0      314.57      339.36      7.46 o 
   1   2   0      685.19      703.23     15.64 o 
   2   2   0        1.38       -0.49      2.14 o 
   3   2   0      156.33      152.73      5.57 o 
   4   2   0      461.97      461.55     11.57 o 
   5   2   0      559.02      564.02     18.65 o 
   6   2   0      130.41      119.04     11.62 o 
   7   2   0       20.12       22.77      6.89 o 
   8   2   0       88.14      102.94      7.80 o 
   9   2   0     1056.39     1065.98     30.94 o 
  10   2   0      444.79      464.86     20.41 o 
  11   2   0        3.27       -8.03     11.96 o 
  12   2   0       38.24       24.85     16.01 o 
 -11   3   0      793.28      772.48     36.66 o 
 -10   3   0      158.95      167.09     21.43 o 
  -9   3   0     1127.86     1088.92     33.15 o 
  -8   3   0     1042.80      948.34     44.07 o 
  -7   3   0      689.63      693.62     22.87 o 
  -6   3   0     2204.09     2025.18     42.94 o 
  -5   3   0     2877.40     2669.50     50.41 o 
  -4   3   0      519.56      408.45     14.95 o 
  -3   3   0     3443.78     3263.81     58.89 o 
  -2   3   0      782.18      740.21     15.46 o 
  -1   3   0     6429.49     7124.62    123.73 o 
   0   3   0   100843.69   113057.67   1934.17 o 
   1   3   0    42849.55    48616.64    956.04 o 
   2   3   0       61.31       92.57      4.35 o 
   3   3   0    10745.58    11140.02    192.33 o 
   4   3   0    10350.27    10805.01    249.83 o 
   5   3   0     7178.66     7673.50    134.80 o 
   6   3   0      858.05      839.62     19.47 o 
   7   3   0      111.29      124.73     11.30 o 
   8   3   0       51.95       55.68      6.45 o 
   9   3   0     1594.75     1650.10     42.62 o 
  10   3   0     1083.50     1199.76     47.22 o 
  11   3   0        5.89        4.21     14.02 o 
  12   3   0      102.41      108.34     18.83 o 
 -11   4   0      232.43      264.84     18.80 o 
 -10   4   0       22.47       14.27     10.78 o 
  -9   4   0        5.85       -3.64      8.12 o 
  -8   4   0        2.52       -5.11      7.31 o 
  -7   4   0       24.03       21.36      7.72 o 
  -6   4   0       92.82       90.13     11.21 o 
  -5   4   0        8.17        3.01      3.65 o 
  -4   4   0       12.71       11.10      3.28 o 
  -3   4   0       93.34       84.97      6.46 o 
  -2   4   0       63.33       60.14      4.88 o 
  -1   4   0        0.21       -1.36      3.37 o 
   0   4   0      227.35      248.60      7.56 o 
   1   4   0     3524.19     3894.14     92.48 o 
   2   4   0      331.46      328.85     14.99 o 
   3   4   0      813.18      794.98     16.73 o 
   4   4   0     1399.70     1437.42     28.16 o 
   5   4   0     3000.72     3002.07    100.61 o 
   6   4   0     1175.65     1230.57     26.18 o 
   7   4   0      401.65      409.27     12.92 o 
   8   4   0        4.08        4.24      6.73 o 
   9   4   0      552.23      553.28     21.09 o 
  10   4   0     2214.10     2329.17     68.64 o 
  11   4   0      134.69      138.70     17.58 o 
  12   4   0      395.91      409.23     34.76 o 
 -10   5   0       88.41       90.19     13.14 o 
  -9   5   0       99.69      115.04     12.79 o 
  -8   5   0       63.90       60.78     15.58 o 
  -7   5   0       22.32       27.01      8.87 o 
  -6   5   0       76.21       68.90      8.35 o 
  -5   5   0       16.75        9.08      9.04 o 
  -4   5   0       14.44        8.56      3.45 o 
  -3   5   0       82.09       82.46      6.77 o 
  -2   5   0       30.39       29.28      3.50 o 
  -1   5   0       30.84       28.19      4.00 o 
   0   5   0      122.08      132.13      5.62 o 
   1   5   0      540.35      586.41     13.49 o 
   2   5   0      327.53      317.98      9.11 o 
   3   5   0      246.72      259.21      8.13 o 
   4   5   0      678.07      667.14     15.41 o 
   5   5   0     1603.53     1667.52     32.99 o 
   6   5   0      473.42      506.33     13.90 o 
   7   5   0       68.79       60.32      7.99 o 
   8   5   0       39.59       34.53      8.00 o 
   9   5   0      180.15      166.63     16.83 o 
  10   5   0      680.03      748.19     27.10 o 
  11   5   0        5.72       12.01      9.95 o 
  12   5   0       11.57       -3.93     14.41 o 
 -10   6   0      498.08      533.39     46.69 o 
  -9   6   0      514.66      534.54     24.17 o 
  -8   6   0      736.56      748.24     27.08 o 
  -7   6   0      122.13      153.72     12.18 o 
  -6   6   0      948.03      890.64     36.41 o 
  -5   6   0     1172.52     1119.02     31.03 o 
  -4   6   0       77.92       38.00      6.83 o 
  -3   6   0     1785.86     1727.75     34.23 o 
  -2   6   0     9098.16     9586.28    167.65 o 
  -1   6   0       27.93       66.62      5.07 o 
   0   6   0      856.67      832.99     18.26 o 
   1   6   0     3333.73     3690.65     66.75 o 
   2   6   0       82.53      150.86      6.33 o 
   3   6   0     3575.81     3498.49     63.96 o 
   4   6   0     6160.67     6432.73    113.84 o 
   5   6   0     7855.83     8140.16    169.39 o 
   6   6   0     1797.20     1842.44     36.96 o 
   7   6   0      340.93      352.40     15.45 o 
   8   6   0        6.96       -7.54      7.54 o 
   9   6   0        2.09       -6.31      7.90 o 
  10   6   0      195.18      222.39     16.44 o 
  11   6   0       13.40        1.38     10.09 o 
  12   6   0      113.76       95.07     21.05 o 
  -9   7   0       78.62       70.25     16.28 o 
  -8   7   0        0.72       -0.24      8.93 o 
  -7   7   0        8.42       14.20      8.82 o 
  -6   7   0        4.60       -2.87      9.38 o 
  -5   7   0       99.92       90.71      9.79 o 
  -4   7   0       38.61       35.39      7.57 o 
  -3   7   0      105.65      104.96      6.17 o 
  -2   7   0      103.03      109.49      6.14 o 
  -1   7   0      186.56      170.48      7.48 o 
   0   7   0       23.76       33.71      5.69 o 
   1   7   0     1129.66     1141.49     24.15 o 
   2   7   0      515.12      504.78     13.26 o 
   3   7   0      958.52      964.56     21.11 o 
   4   7   0     1171.33     1191.76     25.24 o 
   5   7   0     2575.66     2503.92     56.29 o 
   6   7   0     1593.11     1560.76     39.18 o 
   7   7   0     1856.94     1776.86     44.15 o 
   8   7   0      451.71      458.08     19.21 o 
   9   7   0      351.12      310.72     16.90 o 
  10   7   0      602.90      664.94     25.90 o 
  11   7   0      611.19      641.99     33.66 o 
  12   7   0      349.55      330.27     26.22 o 
  -9   8   0       29.90       23.27     15.61 o 
  -8   8   0       17.39        6.43     12.87 o 
  -7   8   0        1.44       -2.39      9.33 o 
  -6   8   0       17.28       -0.49      8.78 o 
  -5   8   0      196.88      204.84     13.50 o 
  -4   8   0      211.73      195.79     12.34 o 
  -3   8   0      113.09      118.16     13.25 o 
  -2   8   0       21.90       15.92      4.44 o 
  -1   8   0      188.61      192.27      8.47 o 
   0   8   0       50.25       51.90      6.08 o 
   1   8   0       43.30       42.91      8.26 o 
   2   8   0       81.58       80.66      6.57 o 
   3   8   0      348.62      360.36     11.86 o 
   4   8   0      321.24      330.43     17.14 o 
   5   8   0      721.68      714.59     28.92 o 
   6   8   0      164.96      141.88     10.12 o 
   7   8   0      391.50      397.16     17.42 o 
   8   8   0       49.72       37.37      8.87 o 
   9   8   0       41.19       17.44      9.42 o 
  10   8   0       79.29       84.35     16.22 o 
  11   8   0        1.87       22.62     14.48 o 
  12   8   0        0.18        0.65     14.78 o 
  -8   9   0      684.70      743.80     37.88 o 
  -7   9   0       26.98       27.13     14.15 o 
  -6   9   0      378.52      408.63     20.15 o 
  -5   9   0     1392.52     1444.27     40.42 o 
  -4   9   0      330.68      342.50     16.49 o 
  -3   9   0       66.17       59.82      9.01 o 
  -2   9   0     1921.45     2033.63     49.02 o 
  -1   9   0      889.33      910.47     34.27 o 
   0   9   0      326.98      280.45     10.54 o 
   1   9   0      887.53      831.10     20.25 o 
   2   9   0        5.89        0.90      4.16 o 
   3   9   0      639.74      641.69     16.96 o 
   4   9   0      211.33      255.46     10.11 o 
   5   9   0     1015.17      989.04     23.24 o 
   6   9   0     1068.57     1028.33     29.36 o 
   7   9   0      549.35      531.66     32.77 o 
   8   9   0      467.06      500.25     20.94 o 
   9   9   0        7.84       -1.47     11.27 o 
  10   9   0       42.50       57.36     18.75 o 
  11   9   0       51.56       43.95     16.60 o 
  -7  10   0        9.04        7.08     14.83 o 
  -6  10   0       20.49       15.83     25.12 o 
  -5  10   0       23.09       28.57     12.72 o 
  -4  10   0      107.88      112.63     11.82 o 
  -3  10   0        8.39        1.40      7.44 o 
  -2  10   0       84.88       85.57      9.51 o 
  -1  10   0      775.71      770.46     20.16 o 
   0  10   0       43.67       43.10      6.28 o 
   1  10   0      177.30      170.32     10.77 o 
   2  10   0      109.29       95.37      7.36 o 
   3  10   0      454.08      468.48     14.70 o 
   4  10   0     1073.39     1084.66     25.38 o 
   5  10   0     1908.29     1820.85     43.66 o 
   6  10   0      629.46      618.04     21.66 o 
   7  10   0      959.45      947.56     44.61 o 
   8  10   0     2967.57     2954.17    131.54 o 
   9  10   0      117.79      122.32     18.05 o 
  10  10   0       16.19        3.79     13.59 o 
  11  10   0      719.14      775.17     39.54 o 
  -7  11   0      118.99      124.76     22.08 o 
  -6  11   0       15.84       -4.82     17.49 o 
  -5  11   0       17.18       12.81     12.94 o 
  -4  11   0      146.72      148.07     16.97 o 
  -3  11   0       40.52       36.29      9.46 o 
  -2  11   0        4.95       -5.62      7.26 o 
  -1  11   0      370.17      385.11     17.43 o 
   0  11   0      134.94      148.83      9.95 o 
   1  11   0       47.02       44.67      6.60 o 
   2  11   0        3.05       12.05      5.41 o 
   3  11   0      108.38      113.61      8.18 o 
   4  11   0      165.42      162.53      9.30 o 
   5  11   0      468.87      445.38     18.44 o 
   6  11   0        0.65       14.21     10.21 o 
   7  11   0       71.60       53.30     13.09 o 
   8  11   0      227.33      224.00     20.21 o 
   9  11   0       79.77       45.51     15.17 o 
  10  11   0        1.93        3.57     14.30 o 
  -6  12   0      316.53      349.88     46.69 o 
  -5  12   0     2080.75     2185.64     72.99 o 
  -4  12   0     1541.12     1692.04     59.37 o 
  -3  12   0      126.99      168.09     18.15 o 
  -2  12   0       15.25        3.38      8.34 o 
  -1  12   0       92.12       95.18     11.00 o 
   0  12   0      163.00      174.27     14.78 o 
   1  12   0      767.33      778.10     21.35 o 
   2  12   0      335.52      349.78     23.19 o 
   3  12   0      611.88      581.26     17.94 o 
   4  12   0       30.82       17.46      7.39 o 
   5  12   0       38.51       24.86     10.94 o 
   6  12   0      334.52      336.86     22.10 o 
   7  12   0        1.58       -0.90     11.00 o 
   8  12   0       18.16       18.79     13.15 o 
   9  12   0       59.58       58.15     16.92 o 
  10  12   0       52.87       75.55     18.53 o 
  -5  13   0        0.98       -0.69     14.81 o 
  -4  13   0      150.71      142.79     19.60 o 
  -3  13   0       47.01       51.09     14.40 o 
  -2  13   0        2.40       -0.35     11.60 o 
  -1  13   0      426.01      420.52     19.97 o 
   0  13   0      407.17      433.92     20.24 o 
   1  13   0      352.02      376.82     15.44 o 
   2  13   0      201.34      203.25     11.69 o 
   3  13   0      223.06      222.03     11.84 o 
   4  13   0      629.76      595.52     28.58 o 
   5  13   0     1721.74     1715.27     56.80 o 
   6  13   0      619.08      597.10     75.29 o 
   7  13   0       10.64       16.62     16.60 o 
   8  13   0     2320.78     2341.56    106.71 o 
   9  13   0      635.46      661.89     36.20 o 
  -3  14   0        3.79        7.70     16.45 o 
  -2  14   0        1.63        0.05     20.75 o 
  -1  14   0      181.43      161.04     23.20 o 
   0  14   0       97.82       84.70     12.15 o 
   1  14   0      141.59      151.51     13.20 o 
   2  14   0       71.04       70.29      9.20 o 
   3  14   0       43.47       32.09     10.04 o 
   4  14   0       20.53       19.95     12.06 o 
   5  14   0      305.26      323.29     22.83 o 
   6  14   0        0.99       12.57     12.47 o 
   7  14   0       15.11       21.32     14.04 o 
   8  14   0      128.04      140.61     20.37 o 
  -2  15   0       11.46       25.07     15.46 o 
  -1  15   0      124.12       87.35     17.76 o 
   0  15   0      204.30      241.56     21.84 o 
   1  15   0      178.83      190.62     15.91 o 
   2  15   0      107.44       92.21     16.02 o 
   3  15   0      333.86      331.84     22.64 o 
   4  15   0      220.76      180.33     18.89 o 
   5  15   0       72.87       76.89     15.44 o 
   6  15   0      269.62      252.08     25.20 o 
   7  15   0       20.70        1.58     14.06 o 
   1  16   0      413.52      419.59     40.76 o 
   2  16   0      442.65      454.11     28.51 o 
   3  16   0      410.18      410.11     38.98 o 
   4  16   0      432.50      384.91     27.42 o 
   5  16   0      875.07      844.90     39.82 o 
  -3 -16   1       24.51       46.84     24.01 o 
  -2 -16   1        2.51       -3.24     14.83 o 
  -6 -15   1     1602.09     1485.83     55.36 o 
  -5 -15   1     1088.10     1032.60     43.61 o 
  -4 -15   1      226.02      243.72     21.51 o 
  -3 -15   1      588.46      582.35     30.68 o 
  -2 -15   1      273.45      285.75     23.08 o 
  -1 -15   1      452.08      457.32     44.98 o 
   0 -15   1      728.06      763.21     36.84 o 
   1 -15   1      745.05      765.66     37.45 o 
  -8 -14   1      307.61      351.10     28.19 o 
  -7 -14   1       20.89       16.98     15.09 o 
  -6 -14   1       34.15       21.68     14.14 o 
  -5 -14   1       93.54       92.71     25.12 o 
  -4 -14   1       25.73       30.62     24.31 o 
  -3 -14   1       43.96       37.01     10.42 o 
  -2 -14   1      197.09      194.96     19.20 o 
  -1 -14   1      334.77      288.65     21.59 o 
   0 -14   1      541.17      519.80     23.33 o 
   1 -14   1      493.40      492.61     24.02 o 
   2 -14   1       62.04       53.18     15.04 o 
   3 -14   1      197.99      191.18     21.64 o 
  -9 -13   1       10.05       15.29     16.45 o 
  -8 -13   1        0.05        7.12     14.26 o 
  -7 -13   1       22.70        9.15     13.10 o 
  -6 -13   1       13.38       17.09     12.89 o 
  -5 -13   1       91.88      109.60     25.86 o 
  -4 -13   1       47.58       50.21     12.93 o 
  -3 -13   1      211.71      213.43     19.84 o 
  -2 -13   1       70.91       49.08      7.91 o 
  -1 -13   1       41.63       47.36      9.82 o 
   0 -13   1       61.16       83.28     11.81 o 
   1 -13   1      117.33      108.14     12.29 o 
   2 -13   1      291.72      301.85     17.90 o 
   3 -13   1      158.10      145.48     30.16 o 
   4 -13   1       69.86       82.72     27.27 o 
  -9 -12   1      468.79      526.67     31.85 o 
  -8 -12   1     2228.04     2262.68     85.89 o 
  -7 -12   1      243.77      283.15     22.13 o 
  -6 -12   1      362.43      415.41     24.99 o 
  -5 -12   1     3225.50     3005.62    143.62 o 
  -4 -12   1      962.90      928.38     28.50 o 
  -3 -12   1     1115.47     1111.52     27.39 o 
  -2 -12   1      722.07      704.44     20.37 o 
  -1 -12   1      731.62      756.21     21.17 o 
   0 -12   1      527.31      528.90     21.00 o 
   1 -12   1      355.29      374.07     18.10 o 
   2 -12   1      118.44       95.34     11.86 o 
   3 -12   1      239.27      275.03     17.06 o 
   4 -12   1      545.85      490.34     75.59 o 
   5 -12   1      439.76      437.07     30.75 o 
   6 -12   1       98.05      105.69     19.56 o 
 -10 -11   1        8.07       16.35     15.57 o 
  -9 -11   1       34.00       44.00     16.02 o 
  -8 -11   1      138.04      152.09     18.27 o 
  -7 -11   1       46.64       33.69     19.27 o 
  -6 -11   1       12.42        1.85     10.38 o 
  -5 -11   1     1438.31     1424.03     48.06 o 
  -4 -11   1      500.89      459.94     15.38 o 
  -3 -11   1       78.27       88.87      7.77 o 
  -2 -11   1       61.09       58.11      7.02 o 
  -1 -11   1      463.39      456.22     21.16 o 
   0 -11   1     1406.63     1371.24     34.29 o 
   1 -11   1     1034.72     1045.14     30.77 o 
   2 -11   1       14.98       17.49      8.00 o 
   3 -11   1       47.09       44.33     10.31 o 
   4 -11   1     1233.23     1278.72     41.34 o 
   5 -11   1     2068.24     2161.89     70.58 o 
   6 -11   1     2887.19     3024.64    105.60 o 
 -11 -10   1        0.82       12.28     16.16 o 
 -10 -10   1        0.04       12.36     14.72 o 
  -9 -10   1       25.43       24.70     13.96 o 
  -8 -10   1        0.48       -0.57     11.15 o 
  -7 -10   1      108.84      109.87     15.03 o 
  -6 -10   1        9.87        3.77      9.48 o 
  -5 -10   1      207.26      212.01     10.13 o 
  -4 -10   1      215.14      193.99     10.04 o 
  -3 -10   1      164.54      160.63     10.44 o 
  -2 -10   1      170.73      189.62     10.23 o 
  -1 -10   1      135.52      137.65     11.00 o 
   0 -10   1      282.43      281.45     11.39 o 
   1 -10   1       64.85       70.39      8.58 o 
   2 -10   1      122.24      127.63     21.31 o 
   3 -10   1       55.39       50.85      9.37 o 
   4 -10   1        6.28        7.17      8.36 o 
   5 -10   1      106.68      109.78     13.09 o 
   6 -10   1      637.73      646.51     26.87 o 
   7 -10   1       83.82       85.90     18.21 o 
 -11  -9   1      989.34     1057.03     46.90 o 
 -10  -9   1     1162.72     1146.27     63.81 o 
  -9  -9   1       16.50       29.90     14.90 o 
  -8  -9   1     2382.69     2558.29     78.42 o 
  -7  -9   1     1697.65     1701.99     56.20 o 
  -6  -9   1       15.93       15.70      6.81 o 
  -5  -9   1     2536.57     2402.35     55.71 o 
  -4  -9   1     2198.19     2171.63     43.46 o 
  -3  -9   1     1065.93     1077.95     24.44 o 
  -2  -9   1      420.38      395.40     12.88 o 
  -1  -9   1      700.67      717.17     26.16 o 
   0  -9   1      785.67      795.45     19.72 o 
   1  -9   1      467.10      473.67     15.70 o 
   2  -9   1      171.54      186.39     11.52 o 
   3  -9   1       32.67       16.50     10.61 o 
   4  -9   1      120.40      126.24     14.66 o 
   5  -9   1       55.38       42.75     10.08 o 
   6  -9   1        9.64       20.41     10.21 o 
   7  -9   1       25.50       14.88     11.44 o 
   8  -9   1       35.28       14.43     17.19 o 
 -11  -8   1      165.86      194.56     21.68 o 
 -10  -8   1       57.54       59.59     15.10 o 
  -9  -8   1       48.42       42.20     13.24 o 
  -8  -8   1      339.92      332.47     21.96 o 
  -7  -8   1      109.48      112.43     10.40 o 
  -6  -8   1      329.88      365.83     20.71 o 
  -5  -8   1     1108.99     1027.47     27.88 o 
  -4  -8   1     1491.49     1412.35     29.80 o 
  -3  -8   1      925.78     1000.48     27.21 o 
  -2  -8   1      369.28      390.16     12.11 o 
  -1  -8   1      192.44      171.68      8.04 o 
   0  -8   1     1416.28     1400.25     29.36 o 
   1  -8   1     1023.00     1001.53     22.63 o 
   2  -8   1       89.68       87.86      6.19 o 
   3  -8   1        7.04        9.05      6.47 o 
   4  -8   1     2593.25     2561.11     60.49 o 
   5  -8   1     3862.42     3892.72     87.96 o 
   6  -8   1     1248.54     1319.13     38.21 o 
   7  -8   1      183.24      195.75     15.42 o 
   8  -8   1      446.98      501.73     23.79 o 
   9  -8   1      774.15      823.89     52.76 o 
 -11  -7   1       35.78       38.79     15.23 o 
 -10  -7   1        1.22       -5.41     12.66 o 
  -9  -7   1       54.97       47.87     12.96 o 
  -8  -7   1        9.69       18.06      7.88 o 
  -7  -7   1      499.85      542.56     22.62 o 
  -6  -7   1       11.63        2.67      4.56 o 
  -5  -7   1      131.75      119.90      6.83 o 
  -4  -7   1      618.80      624.02     15.64 o 
  -3  -7   1      303.35      309.56     18.48 o 
  -2  -7   1      117.34      116.38      6.09 o 
  -1  -7   1        4.46       -3.18      3.18 o 
   0  -7   1      448.61      451.44     15.49 o 
   1  -7   1      180.31      180.54      7.89 o 
   2  -7   1      146.80      160.26     10.73 o 
   3  -7   1       21.26       20.91      6.64 o 
   4  -7   1       60.66       63.02      8.17 o 
   5  -7   1        7.61        2.79      7.37 o 
   6  -7   1      449.05      399.87     18.59 o 
   7  -7   1      211.27      218.98     15.36 o 
   8  -7   1       10.80       13.35      9.62 o 
   9  -7   1        0.88       -7.85     10.10 o 
 -12  -6   1      234.50      243.53     28.61 o 
 -11  -6   1      768.03      825.33     50.76 o 
 -10  -6   1      845.63      940.93     39.33 o 
  -9  -6   1      399.90      366.88     17.95 o 
  -8  -6   1      370.45      373.60     17.08 o 
  -7  -6   1     6090.48     6284.96    132.23 o 
  -6  -6   1      453.00      389.62     12.32 o 
  -5  -6   1     1151.31     1077.33     23.48 o 
  -4  -6   1     2394.08     2319.54     48.03 o 
  -3  -6   1     1414.98     1437.06     29.78 o 
  -2  -6   1      241.10      238.82      8.37 o 
  -1  -6   1       95.72       84.08      5.09 o 
   0  -6   1      392.95      370.16     10.47 o 
   1  -6   1      217.95      197.36      7.62 o 
   2  -6   1      638.49      657.47     15.64 o 
   3  -6   1       80.32       79.62      8.90 o 
   4  -6   1        1.93       -4.38      5.33 o 
   5  -6   1        2.93       -1.04      6.12 o 
   6  -6   1        0.26       -6.74      6.89 o 
   7  -6   1       14.65       10.38      8.15 o 
   8  -6   1        6.56        2.05      8.77 o 
   9  -6   1       58.27       63.05     13.25 o 
  10  -6   1        1.96       -5.00     11.15 o 
 -12  -5   1        0.36      -12.94     12.94 o 
 -11  -5   1       67.88       53.43     20.53 o 
 -10  -5   1       16.97       11.12     10.93 o 
  -9  -5   1      246.66      227.32     14.42 o 
  -8  -5   1      234.25      256.31     14.18 o 
  -7  -5   1     3060.29     3069.11     58.76 o 
  -6  -5   1       84.05       67.47      5.72 o 
  -5  -5   1      364.69      352.33     10.81 o 
  -4  -5   1     1017.75     1003.38     21.28 o 
  -3  -5   1     1765.51     1917.08     36.41 o 
  -2  -5   1     3610.29     3767.76     67.50 o 
  -1  -5   1       15.07        5.33      4.79 o 
   0  -5   1      943.25      873.11     18.43 o 
   1  -5   1      799.46      802.39     17.41 o 
   2  -5   1     1907.30     1938.16     36.87 o 
   3  -5   1       43.56       33.85      3.32 o 
   4  -5   1      549.16      410.29     15.19 o 
   5  -5   1     4804.87     4646.72    100.29 o 
   6  -5   1     1647.14     1680.47     50.48 o 
   7  -5   1       41.19       36.62      8.20 o 
   8  -5   1      230.73      208.17     20.56 o 
   9  -5   1     1036.10     1171.78     36.45 o 
  10  -5   1      472.19      565.95     33.55 o 
 -12  -4   1       39.98       43.47     15.78 o 
 -11  -4   1       19.55       16.12     10.49 o 
 -10  -4   1       10.29       11.02      9.21 o 
  -9  -4   1        1.29       -4.05      7.31 o 
  -8  -4   1        1.06       -1.74      6.22 o 
  -7  -4   1      509.70      503.77     15.02 o 
  -6  -4   1      316.89      324.81     14.82 o 
  -5  -4   1      381.69      370.44     11.05 o 
  -4  -4   1      791.03      827.06     18.07 o 
  -3  -4   1      692.28      684.51     15.04 o 
  -2  -4   1      562.70      559.29     12.78 o 
  -1  -4   1       28.47       32.55      3.45 o 
   0  -4   1      172.61      170.63      6.28 o 
   1  -4   1       12.42        4.53      2.59 o 
   2  -4   1      141.04      130.27      5.23 o 
   3  -4   1      169.23      185.47      9.06 o 
   4  -4   1       24.74       33.31      5.63 o 
   5  -4   1        8.24        8.34     11.83 o 
   6  -4   1       61.04       64.70      8.12 o 
   7  -4   1        8.39        3.68     10.83 o 
   8  -4   1       60.34       51.43     15.72 o 
   9  -4   1       30.46       21.69      9.74 o 
  10  -4   1        1.09        9.73     10.70 o 
  11  -4   1      137.37      146.67     16.64 o 
 -12  -3   1      494.48      530.18     50.10 o 
 -11  -3   1      407.12      392.96     20.39 o 
 -10  -3   1     1092.61     1211.51     38.57 o 
  -9  -3   1        8.31       10.37      7.69 o 
  -8  -3   1      365.00      330.54     20.17 o 
  -7  -3   1     2942.19     2787.20     53.81 o 
  -6  -3   1     2325.90     2193.99     42.74 o 
  -5  -3   1     2360.24     2358.47     44.75 o 
  -4  -3   1     2836.36     2914.35     53.32 o 
  -3  -3   1     1365.06     1297.59     33.18 o 
  -2  -3   1      941.51      903.89     26.53 o 
  -1  -3   1       38.07       38.07      3.18 o 
   0  -3   1      551.19      579.76     12.30 o 
   1  -3   1      116.09      120.75      4.76 o 
   2  -3   1      148.52      143.44      6.87 o 
   3  -3   1       96.38       96.94      6.42 o 
   4  -3   1        6.46        5.12      2.99 o 
   5  -3   1        0.37        4.60      4.83 o 
   6  -3   1        2.82        6.56      6.79 o 
   7  -3   1       13.10       20.27      8.13 o 
   8  -3   1        0.89        7.23      7.63 o 
   9  -3   1      139.48      139.78     12.85 o 
  10  -3   1       73.70       60.40     11.37 o 
  11  -3   1       48.89       83.80     16.27 o 
 -12  -2   1       48.05       38.08     22.97 o 
 -11  -2   1      110.49      136.85     17.76 o 
 -10  -2   1      263.13      303.93     16.67 o 
  -9  -2   1        3.22       -6.90      6.90 o 
  -8  -2   1      307.83      300.79     12.26 o 
  -7  -2   1     1312.02     1258.72     46.36 o 
  -6  -2   1     2353.25     2228.75     43.37 o 
  -5  -2   1     5313.38     5160.58     92.22 o 
  -4  -2   1     7363.76     7219.95    126.36 o 
  -3  -2   1     2069.35     2072.75     38.12 o 
  -2  -2   1     6963.13     7069.69    122.56 o 
  -1  -2   1      928.07      923.05     17.51 o 
   0  -2   1     1102.71     1211.19     26.05 o 
   1  -2   1     2414.75     2458.16     51.28 o 
   2  -2   1    11663.43    11768.62    235.90 o 
   3  -2   1     3389.35     3655.48     76.78 o 
   4  -2   1      245.96      422.14     10.92 o 
   5  -2   1     1628.26     1375.26     27.95 o 
   6  -2   1     2678.67     2715.73     51.76 o 
   7  -2   1      585.71      637.59     21.64 o 
   8  -2   1      426.56      457.19     18.61 o 
   9  -2   1     1493.99     1428.90     39.59 o 
  10  -2   1      298.79      338.23     33.99 o 
  11  -2   1      547.97      643.57     33.09 o 
 -12  -1   1       73.60       75.52     17.63 o 
 -11  -1   1       48.06       54.13     15.20 o 
 -10  -1   1      130.29      158.53     18.35 o 
  -9  -1   1      330.18      374.32     15.30 o 
  -8  -1   1        3.41       -4.03      5.25 o 
  -7  -1   1       16.99        8.12      4.65 o 
  -6  -1   1      241.82      251.98     10.18 o 
  -5  -1   1     1344.23     1364.96     27.89 o 
  -4  -1   1     1571.42     1571.81     30.52 o 
  -3  -1   1      477.87      444.39     10.84 o 
  -2  -1   1      659.45      642.25     13.24 o 
  -1  -1   1        2.35       -2.29      3.41 o 
   0  -1   1      417.20      389.95      9.14 o 
   1  -1   1        0.31       -0.24      2.26 o 
   2  -1   1        1.68        1.96      3.12 o 
   3  -1   1      166.52      164.07      7.57 o 
   4  -1   1        1.40        3.66      3.57 o 
   5  -1   1       41.50       50.28      7.06 o 
   6  -1   1       23.29       21.53      4.34 o 
   7  -1   1       51.78       45.74      7.27 o 
   8  -1   1      142.97      141.44     10.75 o 
   9  -1   1      279.86      281.40     15.37 o 
  10  -1   1       48.54       38.11      9.76 o 
  11  -1   1      152.01      134.33     18.27 o 
  12  -1   1      167.46      134.50     20.27 o 
 -12   0   1      615.61      771.92     38.45 o 
 -11   0   1      219.54      189.82     28.01 o 
 -10   0   1     1002.48     1103.67     55.14 o 
  -9   0   1     1661.28     1784.94     38.96 o 
  -8   0   1       21.80       10.10      5.82 o 
  -7   0   1       53.26       47.48      6.05 o 
  -6   0   1      656.24      647.67     16.85 o 
  -5   0   1     2390.27     2353.94     62.81 o 
  -4   0   1     4243.63     4139.72     95.68 o 
  -3   0   1     1050.41     1057.89     21.29 o 
  -2   0   1     1369.51     1408.05     26.26 o 
  -1   0   1        1.78       -1.00      1.47 o 
   1   0   1      180.85      175.09      6.42 o 
   2   0   1        2.68        6.59      2.16 o 
   3   0   1       26.79       25.48      3.12 o 
   4   0   1        7.63        6.53      3.08 o 
   5   0   1        8.05        0.92      3.21 o 
   6   0   1      131.29      135.23      6.88 o 
   7   0   1       24.90       23.68      5.12 o 
   8   0   1        1.81       -3.89      4.84 o 
   9   0   1       43.57       38.83      8.62 o 
  10   0   1       55.33       60.60     23.12 o 
  11   0   1      130.83      133.44     17.75 o 
  12   0   1      120.72      113.61     18.99 o 
 -11   1   1       58.78       57.40     15.44 o 
 -10   1   1      473.40      447.75     20.96 o 
  -9   1   1     1861.07     1946.07     49.40 o 
  -8   1   1       51.96       40.82      6.61 o 
  -7   1   1        5.11        6.62      4.87 o 
  -6   1   1      627.60      597.29     21.09 o 
  -5   1   1     4929.21     4932.95     88.65 o 
  -4   1   1    14432.59    14722.92    254.09 o 
  -3   1   1     6187.70     6174.99    108.17 o 
  -2   1   1    11847.10    11695.70    263.37 o 
  -1   1   1      291.28      276.82      6.92 o 
   0   1   1    32160.65    37518.49    907.54 o 
   1   1   1    30563.20    32044.02    659.41 o 
   2   1   1     1293.18     1281.58     37.48 o 
   3   1   1     5488.82     5532.61     96.76 o 
   4   1   1       81.71       48.02      4.71 o 
   5   1   1     2265.14     1940.18     47.92 o 
   6   1   1     2870.22     2672.76     50.71 o 
   7   1   1      808.82      745.24     18.81 o 
   8   1   1      530.47      591.42     17.17 o 
   9   1   1     1975.34     1922.70     40.67 o 
  10   1   1     1175.87     1209.15     85.00 o 
  11   1   1      334.92      342.15     24.05 o 
  12   1   1      355.57      331.13     25.81 o 
 -11   2   1       97.06       84.71     17.38 o 
 -10   2   1      139.91      134.46     14.51 o 
  -9   2   1      653.96      645.53     24.21 o 
  -8   2   1      364.46      356.51     18.08 o 
  -7   2   1       16.33       18.61      5.31 o 
  -6   2   1        9.76        8.13      4.35 o 
  -5   2   1      468.68      475.80     13.10 o 
  -4   2   1      622.45      604.30     14.56 o 
  -3   2   1       73.25       64.42      5.67 o 
  -2   2   1      400.31      401.94      9.81 o 
  -1   2   1        0.55       -1.41      2.07 o 
   0   2   1      175.47      211.63      6.57 o 
   1   2   1       39.45       44.64      2.86 o 
   2   2   1      108.20      116.74      7.60 o 
   3   2   1       24.90       25.84      4.92 o 
   4   2   1       87.03       81.69      4.50 o 
   5   2   1      152.33      144.79      6.31 o 
   6   2   1      223.21      204.05      8.49 o 
   7   2   1      146.90      124.39      7.42 o 
   8   2   1      172.63      173.81     12.86 o 
   9   2   1      788.27      730.76     24.24 o 
  10   2   1      823.51      823.36     58.73 o 
  11   2   1      183.29      172.97     23.79 o 
  12   2   1      375.91      361.36     26.35 o 
 -11   3   1      116.40       87.76     17.51 o 
 -10   3   1      338.98      302.61     17.92 o 
  -9   3   1     1857.59     1863.96     49.78 o 
  -8   3   1     1007.42      936.55     28.88 o 
  -7   3   1       21.02       12.49      6.96 o 
  -6   3   1       16.37       11.50      4.47 o 
  -5   3   1      565.99      567.62     21.32 o 
  -4   3   1     1307.73     1291.06     26.29 o 
  -3   3   1        1.11        3.01      2.99 o 
  -2   3   1      378.64      384.57      9.78 o 
  -1   3   1      461.07      474.50     10.77 o 
   0   3   1       99.90      112.35      4.43 o 
   1   3   1       12.61       15.73      2.59 o 
   2   3   1      110.17      120.45      5.59 o 
   3   3   1      215.94      232.96      9.07 o 
   4   3   1        6.20        2.20      2.51 o 
   5   3   1        4.99       -0.60      3.38 o 
   6   3   1      292.10      274.49     17.39 o 
   7   3   1      214.14      193.44      8.58 o 
   8   3   1      130.03      120.36      9.81 o 
   9   3   1      159.05      166.86     12.04 o 
  10   3   1      100.01       92.24     11.30 o 
  11   3   1       88.34       76.87     16.03 o 
  12   3   1      189.51      169.99     21.11 o 
 -10   4   1       78.86       67.21     14.41 o 
  -9   4   1     1789.07     1791.68     49.03 o 
  -8   4   1     2556.52     2382.62     58.23 o 
  -7   4   1      267.08      276.23     22.91 o 
  -6   4   1      410.95      399.61     13.04 o 
  -5   4   1     2025.76     2008.41     73.06 o 
  -4   4   1     4254.29     4093.19     74.33 o 
  -3   4   1      519.07      464.17     11.91 o 
  -2   4   1     3975.96     4004.90     71.52 o 
  -1   4   1     2788.20     2809.83     50.79 o 
   0   4   1    54883.15    64664.30   1107.54 o 
   1   4   1   127483.83   147340.86   2519.80 o 
   2   4   1      542.75      578.84     12.80 o 
   3   4   1       91.65      132.89      7.49 o 
   4   4   1       13.77       35.29      3.16 o 
   5   4   1     5009.57     4966.45     88.75 o 
   6   4   1     6620.65     6810.56    120.91 o 
   7   4   1     1002.84      906.12     21.16 o 
   8   4   1      213.88      211.35     15.48 o 
   9   4   1      650.61      613.51     37.04 o 
  10   4   1     2221.47     2167.99    113.80 o 
  11   4   1      468.29      478.74     21.97 o 
  12   4   1      109.11      156.19     30.98 o 
 -10   5   1       47.59       47.79     15.03 o 
  -9   5   1      101.90       93.27     11.92 o 
  -8   5   1      208.45      181.38     13.52 o 
  -7   5   1      104.75      101.10     10.32 o 
  -6   5   1      133.38      120.24     11.01 o 
  -5   5   1      242.54      239.56      9.34 o 
  -4   5   1        0.38        1.54      5.25 o 
  -3   5   1      272.81      298.17     12.76 o 
  -2   5   1       63.11       71.57      4.62 o 
  -1   5   1      102.48      117.18      8.01 o 
   0   5   1       14.47       16.84      3.62 o 
   1   5   1     1050.40     1188.79     23.67 o 
   2   5   1       11.75       12.13      3.01 o 
   3   5   1       61.40       57.07      3.96 o 
   4   5   1      906.93      946.65     24.01 o 
   5   5   1      794.97      835.70     24.22 o 
   6   5   1      782.60      783.75     21.31 o 
   7   5   1      228.74      224.18     12.18 o 
   8   5   1       47.22       37.51      7.98 o 
   9   5   1      488.84      439.97     19.15 o 
  10   5   1     2722.39     2753.22     66.41 o 
  11   5   1      458.11      434.51     21.38 o 
  12   5   1      158.65      139.76     15.58 o 
 -10   6   1       97.97       94.08     32.38 o 
  -9   6   1      160.50      172.84     19.49 o 
  -8   6   1      650.04      631.72     37.77 o 
  -7   6   1      128.30      130.92     14.94 o 
  -6   6   1       22.43        6.81      6.76 o 
  -5   6   1      435.87      435.36     17.51 o 
  -4   6   1      287.70      268.21      9.80 o 
  -3   6   1      540.38      547.13     14.20 o 
  -2   6   1       78.04       83.95      5.19 o 
  -1   6   1      514.63      537.59     13.32 o 
   0   6   1       44.86       44.55      4.31 o 
   1   6   1      777.71      865.65     18.71 o 
   2   6   1        2.55        4.75      2.95 o 
   3   6   1      219.47      224.62      8.96 o 
   4   6   1      360.80      370.28     10.51 o 
   5   6   1      229.51      234.04      9.31 o 
   6   6   1      362.46      355.27     14.58 o 
   7   6   1      115.21      117.20      9.72 o 
   8   6   1       36.96       24.69      8.14 o 
   9   6   1      220.13      178.82     19.76 o 
  10   6   1      620.52      567.44     23.69 o 
  11   6   1      152.73      160.66     14.96 o 
  12   6   1       37.53       27.82     13.51 o 
  -9   7   1      232.32      239.32     22.89 o 
  -8   7   1     1563.82     1461.51     66.84 o 
  -7   7   1      629.04      622.05     23.90 o 
  -6   7   1      764.20      754.28     25.22 o 
  -5   7   1     2332.73     2237.54     53.97 o 
  -4   7   1     1948.76     1766.03     43.66 o 
  -3   7   1       12.53       16.33      4.43 o 
  -2   7   1     1195.96     1192.37     25.49 o 
  -1   7   1     1244.12     1182.15     24.95 o 
   0   7   1     2728.14     2984.57     55.49 o 
   1   7   1    43086.82    48483.96    829.09 o 
   2   7   1     7518.59     8369.06    146.84 o 
   3   7   1     1148.24     1127.93     23.83 o 
   4   7   1      805.80      817.64     18.60 o 
   5   7   1     3064.18     3223.10     70.35 o 
   6   7   1     4516.08     4770.04    142.03 o 
   7   7   1      621.68      593.15     21.49 o 
   8   7   1      313.54      266.27     18.08 o 
   9   7   1       53.16       52.94      9.88 o 
  10   7   1     1027.41     1024.17     32.86 o 
  11   7   1      602.38      620.67     26.49 o 
  12   7   1        9.41       16.21     14.43 o 
  -9   8   1       13.65       23.43     31.20 o 
  -8   8   1        1.91       -8.26     12.47 o 
  -7   8   1       20.86       19.81     12.88 o 
  -6   8   1       49.15       51.23     13.89 o 
  -5   8   1      197.61      201.39     13.22 o 
  -4   8   1        0.06       -3.21      6.87 o 
  -3   8   1      241.61      242.37     19.43 o 
  -2   8   1        4.10        5.90      4.20 o 
  -1   8   1        0.14       -1.71      3.88 o 
   0   8   1       24.63       25.80      4.54 o 
   1   8   1     1457.60     1535.94     31.46 o 
   2   8   1     1340.51     1383.74     28.80 o 
   3   8   1       55.43       45.31      5.53 o 
   4   8   1      730.69      750.51     18.24 o 
   5   8   1     1174.82     1166.02     30.48 o 
   6   8   1     1784.67     1808.20     45.17 o 
   7   8   1      928.06      990.82     32.17 o 
   8   8   1      161.29      158.28     12.47 o 
   9   8   1       19.89        4.15      8.66 o 
  10   8   1     1451.45     1470.22     42.33 o 
  11   8   1     1349.37     1499.33     83.00 o 
  12   8   1       40.06       61.91     17.76 o 
  -8   9   1       74.84       84.09     18.16 o 
  -7   9   1       33.93       51.68     15.13 o 
  -6   9   1       43.75       23.44     20.31 o 
  -5   9   1       70.53       62.00     12.78 o 
  -4   9   1      205.08      189.88     15.12 o 
  -3   9   1      128.69      117.12     10.63 o 
  -2   9   1      169.50      191.66      9.71 o 
  -1   9   1       26.85       24.74      5.14 o 
   0   9   1       21.13       14.89      4.60 o 
   1   9   1      646.20      664.43     23.72 o 
   2   9   1       61.43       57.86      5.89 o 
   3   9   1      135.71      130.76     10.95 o 
   4   9   1      265.88      282.15     10.47 o 
   5   9   1      472.36      493.02     14.47 o 
   6   9   1      692.35      732.53     23.34 o 
   7   9   1      185.68      190.60     15.76 o 
   8   9   1        9.64       11.99      8.04 o 
   9   9   1        1.23       -5.41      8.12 o 
  10   9   1      321.20      318.57     23.70 o 
  11   9   1      230.28      264.30     23.49 o 
  -7  10   1      201.71      209.62     22.68 o 
  -6  10   1       40.00       34.77     14.48 o 
  -5  10   1      836.51      864.08     37.60 o 
  -4  10   1     1462.54     1470.62     51.34 o 
  -3  10   1       95.10      111.30     10.75 o 
  -2  10   1      898.51      896.93     32.92 o 
  -1  10   1     2567.73     2634.69     51.95 o 
   0  10   1       17.41       26.10      7.72 o 
   1  10   1     1539.96     1552.24     33.30 o 
   2  10   1     1057.19     1094.78     38.91 o 
   3  10   1     1158.85     1083.51     35.89 o 
   4  10   1     2975.57     3072.47     59.10 o 
   5  10   1     1978.64     2082.83     49.88 o 
   6  10   1     1559.98     1742.52     44.03 o 
   7  10   1      157.66      166.09     13.08 o 
   8  10   1      466.20      430.89     19.80 o 
   9  10   1        3.01       -4.99     11.31 o 
  10  10   1        1.05       14.85     40.09 o 
  11  10   1      365.44      368.14     27.46 o 
  -7  11   1      112.02       58.41     27.64 o 
  -6  11   1       76.28      105.94     30.61 o 
  -5  11   1        0.22        5.51     12.52 o 
  -4  11   1        2.49       -5.52     23.49 o 
  -3  11   1       15.18        2.26     14.52 o 
  -2  11   1        0.78        8.28      8.53 o 
  -1  11   1      119.82      116.66     14.99 o 
   0  11   1        2.41       -2.39      5.20 o 
   1  11   1      228.42      222.78     10.59 o 
   2  11   1     1298.62     1337.09     30.31 o 
   3  11   1      189.00      183.96      9.64 o 
   4  11   1      463.06      439.66     14.69 o 
   5  11   1      672.45      661.46     60.01 o 
   6  11   1     1446.21     1449.40     46.05 o 
   7  11   1     1370.83     1354.79     37.81 o 
   8  11   1     1292.39     1295.80     82.70 o 
   9  11   1       34.05       33.99     14.60 o 
  10  11   1       23.67        1.69     14.62 o 
  11  11   1     1153.58     1248.70     75.81 o 
  -6  12   1      196.93      179.14     42.54 o 
  -5  12   1      189.84      178.67     55.88 o 
  -4  12   1        0.80      -11.89     11.89 o 
  -3  12   1        0.63       -7.85     10.27 o 
  -2  12   1        4.04        4.44     10.51 o 
  -1  12   1        3.48        4.35      7.93 o 
   0  12   1       22.10       21.26      6.65 o 
   1  12   1      408.58      419.03     15.43 o 
   2  12   1       23.48       14.33      5.75 o 
   3  12   1       63.73       55.58      7.30 o 
   4  12   1      132.33      127.41      9.16 o 
   5  12   1      127.50      129.28     11.28 o 
   6  12   1      377.35      372.43     18.10 o 
   7  12   1      123.70      141.93     16.82 o 
   8  12   1      157.48      166.95     19.27 o 
   9  12   1        3.95        8.12     14.90 o 
  10  12   1        0.38      -11.88     14.42 o 
  -5  13   1      112.92      172.67     27.42 o 
  -4  13   1      734.01      781.03     38.36 o 
  -3  13   1      201.11      231.76     29.57 o 
  -2  13   1       66.13       85.46     15.01 o 
  -1  13   1     1521.11     1408.13     49.98 o 
   0  13   1      373.05      368.25     29.96 o 
   1  13   1       38.99       60.91     14.91 o 
   2  13   1       15.84       12.01      6.90 o 
   3  13   1        4.57        9.08      9.03 o 
   4  13   1      936.46      925.62     37.42 o 
   5  13   1      532.37      529.32     21.62 o 
   6  13   1      554.92      539.80     42.46 o 
   7  13   1      113.94      146.73     26.31 o 
   8  13   1      426.74      416.59     27.20 o 
   9  13   1       36.14       13.94     17.86 o 
  10  13   1      426.56      440.24     38.83 o 
  -3  14   1       33.79       40.36     15.52 o 
  -2  14   1        2.37       10.95     12.77 o 
  -1  14   1      170.07      127.39     17.33 o 
   0  14   1      154.04      166.32     17.99 o 
   1  14   1       11.65       25.67     11.31 o 
   2  14   1      326.42      318.05     14.89 o 
   3  14   1      117.47      122.40     10.39 o 
   4  14   1      424.79      410.93     19.53 o 
   5  14   1      640.93      560.10     28.72 o 
   6  14   1      813.96      806.80     56.32 o 
   7  14   1      302.58      324.11     24.08 o 
   8  14   1     1172.41     1130.26     46.88 o 
   9  14   1      501.52      523.74     32.85 o 
  -2  15   1       15.50       29.40     15.30 o 
  -1  15   1       23.47       16.37     14.14 o 
   0  15   1       10.24       14.62     12.52 o 
   1  15   1      101.08       99.27     24.68 o 
   2  15   1        3.71        0.41      8.20 o 
   3  15   1       24.91       40.82     11.18 o 
   4  15   1      169.09      136.11     16.59 o 
   5  15   1       39.97       40.83     13.83 o 
   6  15   1      152.65      152.13     18.81 o 
   7  15   1        1.07       -1.50     13.65 o 
   8  15   1       44.00       42.02     17.49 o 
   0  16   1      217.08      227.31     23.11 o 
   1  16   1      343.07      375.43     26.39 o 
   2  16   1      130.43      156.81     28.31 o 
   3  16   1        1.90       11.91     19.49 o 
   4  16   1      113.81      124.52     18.00 o 
   5  16   1       21.24       10.75     13.89 o 
   6  16   1       69.35       59.12     26.16 o 
  -5 -15   2        9.67      -14.52     18.90 o 
  -4 -15   2        8.87       16.84     14.45 o 
  -3 -15   2       63.72       47.28     23.27 o 
  -2 -15   2       19.65       14.22     14.19 o 
  -1 -15   2       66.59       35.91     14.83 o 
   0 -15   2        0.60       10.70     14.67 o 
   1 -15   2       59.36       62.68     17.70 o 
  -7 -14   2     2036.46     1933.04     67.45 o 
  -6 -14   2     1323.97     1302.31     50.71 o 
  -5 -14   2     1134.31     1028.93     42.53 o 
  -4 -14   2       22.14       21.74     12.73 o 
  -3 -14   2       76.09       65.70     12.25 o 
  -2 -14   2      217.18      225.94     20.10 o 
  -1 -14   2      847.71      838.30     66.33 o 
   0 -14   2     1308.13     1278.14     48.77 o 
   1 -14   2     1298.18     1313.40     40.24 o 
   2 -14   2      611.28      617.92     26.81 o 
   3 -14   2      320.85      360.75     26.46 o 
  -8 -13   2       75.04       72.16     18.96 o 
  -7 -13   2       66.40       19.72     14.24 o 
  -6 -13   2       25.32       24.54     13.13 o 
  -5 -13   2      135.26      129.51     16.87 o 
  -4 -13   2        0.63       -2.77      8.62 o 
  -3 -13   2      229.86      253.04     15.50 o 
  -2 -13   2       50.03       43.29     10.14 o 
  -1 -13   2        6.60        3.57     10.86 o 
   0 -13   2       13.71       12.07      8.90 o 
   1 -13   2      841.38      861.12     29.71 o 
   2 -13   2      991.53     1041.91     34.11 o 
   3 -13   2      351.81      365.50     20.48 o 
   4 -13   2      165.58      182.22     22.38 o 
  -9 -12   2       22.70        6.90     22.45 o 
  -8 -12   2       34.21       30.71     15.64 o 
  -7 -12   2       76.23       57.26     15.45 o 
  -6 -12   2       10.38       -0.94     11.84 o 
  -5 -12   2       11.27       -8.37      9.78 o 
  -4 -12   2       50.87       47.37      9.25 o 
  -3 -12   2        8.31       11.04     10.39 o 
  -2 -12   2       65.33       49.17      9.37 o 
  -1 -12   2       67.30       76.46      8.69 o 
   0 -12   2       68.21       59.11      9.85 o 
   1 -12   2      266.55      246.22     15.01 o 
   2 -12   2      423.39      424.31     20.37 o 
   3 -12   2       25.59       26.59     10.57 o 
   4 -12   2      132.49      143.65     15.55 o 
   5 -12   2       12.19       -3.52     13.58 o 
 -10 -11   2     1661.24     1757.23     64.66 o 
  -9 -11   2     1085.64     1174.20     55.80 o 
  -8 -11   2     1392.23     1313.67     54.17 o 
  -7 -11   2     2825.01     2731.43     83.37 o 
  -6 -11   2     1176.22     1176.90     44.02 o 
  -5 -11   2     3371.54     3321.61     94.87 o 
  -4 -11   2      763.68      757.98     24.64 o 
  -3 -11   2      481.51      461.50     21.84 o 
  -2 -11   2     1051.94     1040.37     25.40 o 
  -1 -11   2      629.56      621.34     18.31 o 
   0 -11   2     1121.59     1078.37     31.18 o 
   1 -11   2     1717.82     1679.77     43.75 o 
   2 -11   2      981.38      967.92     30.35 o 
   3 -11   2      325.50      344.79     17.85 o 
   4 -11   2      630.67      623.14     25.07 o 
   5 -11   2      725.45      726.37     29.65 o 
   6 -11   2      593.37      566.78     34.98 o 
 -10 -10   2       11.81       11.22     17.12 o 
  -9 -10   2       18.58       27.76     15.86 o 
  -8 -10   2        5.63       -5.53     11.79 o 
  -7 -10   2      105.09       85.51     14.70 o 
  -6 -10   2       24.18       34.99     14.90 o 
  -5 -10   2       93.45       86.16      9.43 o 
  -4 -10   2        1.11       -3.74      5.89 o 
  -3 -10   2      848.06      839.07     21.34 o 
  -2 -10   2      908.88      917.74     22.54 o 
  -1 -10   2      155.86      157.82      8.69 o 
   0 -10   2      158.18      171.00     10.81 o 
   1 -10   2      890.71      826.35     25.70 o 
   2 -10   2     1307.97     1325.70     46.76 o 
   3 -10   2      353.25      335.37     16.62 o 
   4 -10   2      466.29      435.16     27.67 o 
   5 -10   2     1476.63     1521.69     47.58 o 
   6 -10   2     3779.20     3791.39     89.69 o 
   7 -10   2      787.58      852.55     40.76 o 
 -11  -9   2       46.45       31.81     17.46 o 
 -10  -9   2       14.84       25.46     14.81 o 
  -9  -9   2       20.60        2.15     16.97 o 
  -8  -9   2       39.77       35.27     13.78 o 
  -7  -9   2       67.05       62.16     13.19 o 
  -6  -9   2        1.92        9.89      9.90 o 
  -5  -9   2        6.81        2.65      6.08 o 
  -4  -9   2      411.46      401.69     13.64 o 
  -3  -9   2       41.13       44.25      8.56 o 
  -2  -9   2      352.40      382.42     12.75 o 
  -1  -9   2      150.70      151.15     13.05 o 
   0  -9   2       95.79      100.54      7.02 o 
   1  -9   2      262.39      261.71     13.04 o 
   2  -9   2      602.67      608.30     36.22 o 
   3  -9   2      158.79      155.71     11.50 o 
   4  -9   2      272.93      240.33     19.13 o 
   5  -9   2       98.86      100.82     14.09 o 
   6  -9   2        5.93        3.62      9.80 o 
   7  -9   2      261.42      262.41     18.25 o 
   8  -9   2        7.45        5.59     13.58 o 
 -11  -8   2      213.02      222.23     22.94 o 
 -10  -8   2     1873.45     1888.05     64.93 o 
  -9  -8   2     2140.87     2323.75     73.89 o 
  -8  -8   2     1200.52     1180.18     44.11 o 
  -7  -8   2     2874.90     2835.02     83.00 o 
  -6  -8   2      191.02      198.89     18.38 o 
  -5  -8   2     3185.95     3305.76     62.68 o 
  -4  -8   2     4589.06     4708.08     86.17 o 
  -3  -8   2      815.50      797.33     19.28 o 
  -2  -8   2     2058.24     2095.63     41.36 o 
  -1  -8   2     1124.42     1071.26     23.71 o 
   0  -8   2     1200.48     1226.13     26.55 o 
   1  -8   2     1198.10     1165.63     25.64 o 
   2  -8   2      661.80      620.91     20.40 o 
   3  -8   2       81.94       73.45      8.50 o 
   4  -8   2      647.65      626.00     22.00 o 
   5  -8   2     1062.26      997.50     30.64 o 
   6  -8   2      254.79      265.37     27.16 o 
   7  -8   2        3.91       -2.12      9.35 o 
   8  -8   2       68.53       72.78     14.43 o 
   9  -8   2       38.18       25.67     15.48 o 
 -11  -7   2       75.82       72.24     17.43 o 
 -10  -7   2        9.68       11.82     13.41 o 
  -9  -7   2      111.30       94.47     15.53 o 
  -8  -7   2       27.37       11.19     10.79 o 
  -7  -7   2      129.85      112.77     13.55 o 
  -6  -7   2      333.12      307.16     11.48 o 
  -5  -7   2      212.85      217.38      9.21 o 
  -4  -7   2      310.80      333.34     10.98 o 
  -3  -7   2      255.79      226.52      8.72 o 
  -2  -7   2     1065.81     1115.98     31.19 o 
  -1  -7   2      660.09      721.89     17.26 o 
   0  -7   2     1979.79     2019.13     39.31 o 
   1  -7   2     2310.03     2292.60     44.13 o 
   2  -7   2     1222.07     1235.27     26.26 o 
   3  -7   2       14.08        1.97      6.28 o 
   4  -7   2       30.43       38.65      7.53 o 
   5  -7   2     2776.44     2803.67     65.74 o 
   6  -7   2     8803.02     8782.16    217.46 o 
   7  -7   2     4461.90     4618.89    150.97 o 
   8  -7   2      125.98      151.83     19.52 o 
   9  -7   2      304.11      347.09     30.28 o 
 -11  -6   2       10.55       21.25     14.90 o 
 -10  -6   2       24.25       15.13     12.89 o 
  -9  -6   2        4.50       11.93     11.27 o 
  -8  -6   2       98.45       84.93     13.34 o 
  -7  -6   2      235.15      241.20     12.90 o 
  -6  -6   2      164.34      162.48      8.21 o 
  -5  -6   2        0.71       -2.90      3.70 o 
  -4  -6   2      748.11      724.72     18.72 o 
  -3  -6   2      120.87      123.86      7.17 o 
  -2  -6   2      339.87      344.42     10.19 o 
  -1  -6   2      301.68      301.85     12.94 o 
   0  -6   2      273.48      275.22      9.01 o 
   1  -6   2      410.09      433.81     16.28 o 
   2  -6   2      332.45      333.65     10.14 o 
   3  -6   2       32.19       36.89      6.12 o 
   4  -6   2      136.24      137.57      9.75 o 
   5  -6   2      239.36      223.48     12.65 o 
   6  -6   2       28.37       34.18     11.97 o 
   7  -6   2      366.68      362.93     18.34 o 
   8  -6   2      121.26      118.61     12.48 o 
   9  -6   2       40.04       33.05     11.24 o 
  10  -6   2        9.43        4.61     13.52 o 
 -11  -5   2      362.28      349.81     25.26 o 
 -10  -5   2     1500.08     1558.22    106.79 o 
  -9  -5   2     1371.71     1446.97     77.81 o 
  -8  -5   2       93.79      114.61     10.65 o 
  -7  -5   2     3775.73     3794.03     83.95 o 
  -6  -5   2      721.07      640.52     16.78 o 
  -5  -5   2      554.11      466.17     13.10 o 
  -4  -5   2     7076.99     6896.98    121.67 o 
  -3  -5   2     1637.10     1613.45     31.50 o 
  -2  -5   2     1282.80     1309.81     29.11 o 
  -1  -5   2      472.39      442.54     11.21 o 
   0  -5   2     1334.67     1366.44     26.91 o 
   1  -5   2     1231.61     1194.28     24.11 o 
   2  -5   2      657.82      632.85     14.67 o 
   3  -5   2        2.39        1.17      5.03 o 
   4  -5   2       44.64       34.35      6.29 o 
   5  -5   2      637.11      639.09     20.91 o 
   6  -5   2       61.41       59.18      9.01 o 
   7  -5   2       55.39       43.56      8.84 o 
   8  -5   2       39.86       42.41      9.64 o 
   9  -5   2       54.13       44.80     10.87 o 
  10  -5   2        7.89       -6.13     10.38 o 
 -12  -4   2        2.00        7.99     14.88 o 
 -11  -4   2        0.39      -11.78     11.78 o 
 -10  -4   2       69.18       75.98     11.60 o 
  -9  -4   2      254.16      239.17     14.79 o 
  -8  -4   2       50.45       44.23      8.51 o 
  -7  -4   2       96.67       90.79     14.83 o 
  -6  -4   2      468.15      432.47     13.29 o 
  -5  -4   2      402.94      359.75     11.13 o 
  -4  -4   2     3332.57     3187.70     58.40 o 
  -3  -4   2     1163.91     1066.92     21.78 o 
  -2  -4   2      373.31      407.83     11.15 o 
  -1  -4   2       30.09       44.38      3.54 o 
   0  -4   2     2218.70     2210.66     40.65 o 
   1  -4   2     2961.32     2819.82     64.15 o 
   2  -4   2     2127.45     2058.83     44.13 o 
   3  -4   2     1041.39     1013.03     25.81 o 
   4  -4   2        8.21       16.15      5.14 o 
   5  -4   2     1871.67     1930.69     46.06 o 
   6  -4   2     6678.60     6618.66    153.82 o 
   7  -4   2     2738.01     2653.89    104.20 o 
   8  -4   2      125.56      157.47     12.79 o 
   9  -4   2     1279.19     1461.73     52.57 o 
  10  -4   2     1303.59     1437.07     42.52 o 
  11  -4   2     1014.41     1259.88     43.40 o 
 -12  -3   2       17.23       -1.04     21.79 o 
 -11  -3   2        2.28      -12.60     12.60 o 
 -10  -3   2       65.32       80.93     11.66 o 
  -9  -3   2        5.76       -1.91      7.85 o 
  -8  -3   2      291.15      282.43     13.37 o 
  -7  -3   2      160.42      155.83      9.05 o 
  -6  -3   2      877.37      836.87     19.99 o 
  -5  -3   2       36.24       29.97      4.36 o 
  -4  -3   2      777.53      738.72     19.30 o 
  -3  -3   2      591.92      547.00     12.96 o 
  -2  -3   2      208.61      207.26      6.63 o 
  -1  -3   2       32.86       30.20      3.60 o 
   0  -3   2       52.26       44.04      3.28 o 
   1  -3   2      520.22      501.18     16.52 o 
   2  -3   2      215.23      206.23      8.87 o 
   3  -3   2        2.06       -0.39      3.91 o 
   4  -3   2        6.25        1.70      9.31 o 
   5  -3   2      104.92      105.77      8.20 o 
   6  -3   2       40.72       36.63      7.18 o 
   7  -3   2      148.88      149.99     11.04 o 
   8  -3   2      143.93      150.72     12.12 o 
   9  -3   2       54.55       52.55     10.38 o 
  10  -3   2      116.49      101.14     12.85 o 
  11  -3   2       72.08       97.59     17.22 o 
 -12  -2   2      294.86      273.60     34.24 o 
 -11  -2   2      289.93      297.71     18.34 o 
 -10  -2   2      774.28      845.65     45.78 o 
  -9  -2   2      875.26      997.26     30.12 o 
  -8  -2   2      312.28      239.41     11.22 o 
  -7  -2   2     1949.29     1988.57     48.21 o 
  -6  -2   2     4051.21     3876.05     71.61 o 
  -5  -2   2      168.18      138.90      6.79 o 
  -4  -2   2     3351.70     3248.83     78.49 o 
  -3  -2   2     2634.10     2556.28     52.78 o 
  -2  -2   2     1616.41     1664.63     36.21 o 
  -1  -2   2       40.50       36.56      3.95 o 
   0  -2   2       82.42       76.45      3.96 o 
   1  -2   2       87.88       87.03      4.26 o 
   2  -2   2      558.88      563.66     16.66 o 
   3  -2   2      303.91      303.99     10.98 o 
   4  -2   2       16.12       27.19      4.92 o 
   5  -2   2       63.99       58.53      4.17 o 
   6  -2   2        4.64        7.93      3.52 o 
   7  -2   2       68.75       68.46     11.67 o 
   8  -2   2        3.23       -4.67      6.75 o 
   9  -2   2       12.19       16.42      8.50 o 
  10  -2   2      109.02       83.15     11.90 o 
  11  -2   2       69.31       37.17     18.16 o 
 -11  -1   2        5.94        8.91     14.09 o 
 -10  -1   2       33.31       25.15      9.81 o 
  -9  -1   2      244.94      259.26     12.51 o 
  -8  -1   2       16.37        3.84      5.74 o 
  -7  -1   2      282.40      276.82     11.34 o 
  -6  -1   2     1857.19     1792.59     57.91 o 
  -5  -1   2      127.63      111.20      6.21 o 
  -4  -1   2     2378.74     2419.54     45.22 o 
  -3  -1   2     4666.74     4614.99     81.55 o 
  -2  -1   2     5671.06     5713.27     99.46 o 
  -1  -1   2     1141.20     1059.53     23.49 o 
   0  -1   2      302.06      277.06      8.02 o 
   1  -1   2     1930.91     1910.32     34.35 o 
   2  -1   2      624.47      638.20     16.10 o 
   3  -1   2    12546.11    12863.58    258.17 o 
   4  -1   2      815.12      667.57     14.95 o 
   5  -1   2      508.03      306.98     12.44 o 
   6  -1   2     6432.49     6708.02    119.48 o 
   7  -1   2     1641.42     1584.61     37.07 o 
   8  -1   2      104.69      104.43      9.89 o 
   9  -1   2      416.38      515.71     29.61 o 
  10  -1   2     1761.20     1832.41     91.52 o 
  11  -1   2     1342.04     1541.78     55.27 o 
  12  -1   2     1217.23     1505.07     56.75 o 
 -11   0   2        2.63        1.42     16.38 o 
 -10   0   2       35.86       18.62     12.94 o 
  -9   0   2      248.15      281.33     21.91 o 
  -8   0   2       55.53       49.93      6.92 o 
  -7   0   2        1.09        9.67      5.19 o 
  -6   0   2      692.07      657.76     17.21 o 
  -5   0   2      313.39      285.89      9.99 o 
  -4   0   2      889.12      941.57     20.41 o 
  -3   0   2     1128.04     1120.59     28.88 o 
  -2   0   2     1016.80     1014.98     25.46 o 
  -1   0   2      373.47      344.02      7.95 o 
   0   0   2       14.67       13.06      2.13 o 
   1   0   2       15.26       12.96      2.03 o 
   2   0   2       96.28       95.93      4.06 o 
   3   0   2       78.63       71.29      7.44 o 
   4   0   2       34.43       25.59      3.38 o 
   5   0   2        2.05        1.60      4.21 o 
   6   0   2        7.55       12.76      4.02 o 
   7   0   2        0.14       -4.43      4.43 o 
   8   0   2       15.40        5.29      5.79 o 
   9   0   2       31.02       22.53      8.25 o 
  10   0   2      116.55       87.86     14.75 o 
  11   0   2      107.96      118.56     17.50 o 
  12   0   2      265.83      222.90     22.14 o 
 -11   1   2      215.09      214.09     48.84 o 
 -10   1   2       70.50       75.00     11.61 o 
  -9   1   2     1009.47     1197.56     35.55 o 
  -8   1   2       68.31       37.89      7.89 o 
  -7   1   2       17.70       23.40      5.60 o 
  -6   1   2     3674.64     3612.56     67.36 o 
  -5   1   2      990.81      908.48     20.73 o 
  -4   1   2     1950.31     1937.03     58.62 o 
  -3   1   2     2562.13     2585.24     56.01 o 
  -2   1   2     1519.90     1550.21     28.97 o 
  -1   1   2      408.77      392.94     11.21 o 
   0   1   2      277.49      288.01      8.24 o 
   1   1   2       11.69       17.36      1.95 o 
   2   1   2      259.75      259.99      6.14 o 
   3   1   2      396.96      383.78      9.45 o 
   4   1   2        1.76        2.61      2.78 o 
   5   1   2        1.39        0.35      3.13 o 
   6   1   2        1.56        0.98      3.75 o 
   7   1   2       71.81       78.86      6.38 o 
   8   1   2        0.32        2.60      5.33 o 
   9   1   2        0.35        0.98      6.13 o 
  10   1   2      122.61      121.27     15.92 o 
  11   1   2       57.41       79.49     18.90 o 
  12   1   2      153.69      191.27     52.99 o 
 -11   2   2       90.89       70.78     17.05 o 
 -10   2   2       15.24       18.09     10.33 o 
  -9   2   2      267.83      245.97     17.87 o 
  -8   2   2        6.03        4.89      5.82 o 
  -7   2   2       26.81       17.87      5.58 o 
  -6   2   2     2404.02     2465.52     48.17 o 
  -5   2   2     2078.32     2063.14     40.38 o 
  -4   2   2     4650.16     4640.91     83.21 o 
  -3   2   2     6307.04     6301.27    110.73 o 
  -2   2   2     3437.64     3355.26     79.86 o 
  -1   2   2     2384.39     2470.60     62.77 o 
   0   2   2     6546.43     7779.43    154.48 o 
   1   2   2     4591.68     5174.51    104.28 o 
   2   2   2     6011.40     6416.28    175.57 o 
   3   2   2    15097.95    16141.10    319.78 o 
   4   2   2     2686.86     2884.53     52.49 o 
   5   2   2     1151.25     1691.86     42.89 o 
   6   2   2     3859.26     3669.83     67.43 o 
   7   2   2     4810.77     4832.41    130.30 o 
   8   2   2      316.74      354.75     17.93 o 
   9   2   2      173.01      160.69     11.58 o 
  10   2   2      644.40      671.58     31.60 o 
  11   2   2      245.05      255.76     23.42 o 
  12   2   2     1266.10     1418.67     53.76 o 
 -11   3   2        3.97       -1.46     14.24 o 
 -10   3   2        0.48       -6.86      9.84 o 
  -9   3   2      426.54      409.90     19.65 o 
  -8   3   2      262.65      244.35     14.15 o 
  -7   3   2        2.18       -0.26      5.84 o 
  -6   3   2       76.63       71.77      6.37 o 
  -5   3   2      248.59      245.52      9.42 o 
  -4   3   2     1377.77     1418.61     28.73 o 
  -3   3   2      968.45      953.20     20.12 o 
  -2   3   2      126.58      125.18      5.42 o 
  -1   3   2        3.97        2.62      2.38 o 
   0   3   2      555.02      598.86     20.31 o 
   1   3   2      689.72      765.46     15.40 o 
   2   3   2      118.14      128.72      5.90 o 
   3   3   2       62.95       71.57      7.41 o 
   4   3   2       43.79       52.17     10.34 o 
   5   3   2       11.27        7.79      3.08 o 
   6   3   2      165.25      147.72     10.33 o 
   7   3   2      179.07      172.00      8.27 o 
   8   3   2       70.04       68.58      8.39 o 
   9   3   2       77.95       72.55      9.31 o 
  10   3   2      192.42      197.81     15.57 o 
  11   3   2       77.49      103.63     16.27 o 
  12   3   2      515.03      544.98     31.86 o 
 -10   4   2        7.12       -1.42     15.78 o 
  -9   4   2      782.39      842.54     30.41 o 
  -8   4   2      629.84      669.63     23.96 o 
  -7   4   2       54.91       60.91     13.20 o 
  -6   4   2      477.08      459.19     14.24 o 
  -5   4   2      535.85      507.65     14.24 o 
  -4   4   2     1946.81     2018.05     39.19 o 
  -3   4   2     3323.07     3316.39     60.50 o 
  -2   4   2      122.31      117.24      5.27 o 
  -1   4   2      221.59      264.23      7.91 o 
   0   4   2       56.74       68.73      5.54 o 
   1   4   2      997.51     1165.10     22.65 o 
   2   4   2        4.34        2.80      2.70 o 
   3   4   2       94.15      109.64      6.79 o 
   4   4   2        6.17        3.77      4.94 o 
   5   4   2      107.34      115.51      7.49 o 
   6   4   2       32.17       27.82      3.59 o 
   7   4   2       98.04      101.27     12.50 o 
   8   4   2       41.43       43.59      7.80 o 
   9   4   2       19.45       14.84     15.24 o 
  10   4   2      101.74      113.82     20.12 o 
  11   4   2       10.98        5.87      9.72 o 
  12   4   2      161.45      137.78     51.21 o 
 -10   5   2       60.23       62.36     17.49 o 
  -9   5   2      396.08      395.85     38.09 o 
  -8   5   2     1140.53     1190.37     35.21 o 
  -7   5   2       38.98       31.61      8.33 o 
  -6   5   2      142.71      154.09     12.81 o 
  -5   5   2     1600.40     1541.23     36.59 o 
  -4   5   2     6294.96     6373.22    113.72 o 
  -3   5   2     9556.25     9550.57    167.04 o 
  -2   5   2     2069.05     2061.89     39.24 o 
  -1   5   2      147.56      104.32      5.22 o 
   0   5   2     6226.07     6806.45    119.14 o 
   1   5   2    58867.09    69116.48   1181.22 o 
   2   5   2      713.05      716.40     15.67 o 
   3   5   2     2428.86     2493.76     45.79 o 
   4   5   2     9185.62    10458.61    210.46 o 
   5   5   2      655.64      865.44     23.39 o 
   6   5   2      219.35      156.85     10.84 o 
   7   5   2     2861.09     2676.51     66.81 o 
   8   5   2     1455.23     1394.65     36.95 o 
   9   5   2     1063.51     1089.68     32.10 o 
  10   5   2     1404.32     1315.93     37.97 o 
  11   5   2      148.29      176.25     22.88 o 
  12   5   2      468.32      463.03     29.07 o 
 -10   6   2       18.44       11.51     14.67 o 
  -9   6   2      126.98      116.96     20.68 o 
  -8   6   2      561.25      555.75     29.59 o 
  -7   6   2      109.40      108.45     12.18 o 
  -6   6   2        3.82        9.47      6.73 o 
  -5   6   2       22.98       22.37      6.67 o 
  -4   6   2      748.86      760.82     20.48 o 
  -3   6   2      425.94      392.54     11.64 o 
  -2   6   2        2.50        2.54      3.35 o 
  -1   6   2      157.33      179.28      7.24 o 
   0   6   2       32.21       38.11      4.08 o 
   1   6   2      501.43      585.97     14.14 o 
   2   6   2       26.55       32.68      3.74 o 
   3   6   2       35.64       47.13      4.54 o 
   4   6   2        4.31       -0.97      4.60 o 
   5   6   2       64.69       75.14      7.82 o 
   6   6   2      259.02      279.94     12.99 o 
   7   6   2      305.16      294.94     14.17 o 
   8   6   2      264.96      294.98     14.79 o 
   9   6   2      304.03      309.63     16.16 o 
  10   6   2      841.38      832.21     28.53 o 
  11   6   2      313.30      334.71     26.46 o 
  12   6   2      267.86      252.51     18.86 o 
  -9   7   2      401.11      408.43     27.63 o 
  -8   7   2     1384.48     1339.67     50.40 o 
  -7   7   2      108.46      102.76     15.61 o 
  -6   7   2        1.31        4.05      6.85 o 
  -5   7   2        0.96       -0.81      5.74 o 
  -4   7   2      506.09      493.67     14.55 o 
  -3   7   2     1961.93     1899.71     38.11 o 
  -2   7   2        5.81        9.35      3.90 o 
  -1   7   2      283.25      310.22     10.10 o 
   0   7   2        3.26        0.17      3.43 o 
   1   7   2        5.61        4.01      3.57 o 
   2   7   2       24.51       19.03      3.90 o 
   3   7   2        0.20       -2.02      3.13 o 
   4   7   2        0.86        4.77      3.25 o 
   5   7   2       90.37       87.42      8.54 o 
   6   7   2      109.12      116.60     10.25 o 
   7   7   2      119.24      113.56     13.21 o 
   8   7   2      173.97      162.60     12.19 o 
   9   7   2       92.27       91.38     10.90 o 
  10   7   2      254.00      229.02     15.78 o 
  11   7   2       36.58       46.79     12.07 o 
  12   7   2       73.53       81.59     13.91 o 
  -9   8   2      109.84      125.46     36.98 o 
  -8   8   2     2243.52     2198.64     74.48 o 
  -7   8   2     1023.12     1031.63     42.48 o 
  -6   8   2       25.92       51.24     12.67 o 
  -5   8   2      302.00      328.06     32.31 o 
  -4   8   2     1994.24     2002.53     59.81 o 
  -3   8   2     4170.56     4093.46     76.08 o 
  -2   8   2     1860.16     1848.07     37.45 o 
  -1   8   2      608.99      536.69     14.60 o 
   0   8   2     1418.98     1291.74     27.38 o 
   1   8   2    44527.36    50312.30    860.96 o 
   2   8   2    16055.63    17948.23    310.09 o 
   3   8   2      199.09      281.89      9.95 o 
   4   8   2     2990.32     3199.96     59.75 o 
   5   8   2     1085.50     1059.01     35.46 o 
   6   8   2     1983.65     2009.30     55.54 o 
   7   8   2     1641.51     1795.31     44.98 o 
   8   8   2      210.13      232.21     14.18 o 
   9   8   2      326.53      316.51     18.64 o 
  10   8   2     1446.64     1397.01     44.94 o 
  11   8   2      878.97      851.84     58.07 o 
  12   8   2      333.74      359.19     24.86 o 
  -8   9   2      136.30      142.35     20.22 o 
  -7   9   2      144.66      152.96     18.81 o 
  -6   9   2       37.73       41.10     13.47 o 
  -5   9   2        5.39       26.48     11.46 o 
  -4   9   2       98.10       65.20     12.52 o 
  -3   9   2        6.14        4.40      6.81 o 
  -2   9   2       19.03       15.55      5.06 o 
  -1   9   2        9.59        5.65      4.58 o 
   0   9   2        5.63        7.55      4.42 o 
   1   9   2        0.18       -3.20      4.18 o 
   2   9   2     1095.77     1137.70     25.22 o 
   3   9   2       74.01       74.28      6.42 o 
   4   9   2      141.92      137.70      9.80 o 
   5   9   2      415.02      411.77     16.24 o 
   6   9   2      396.29      472.89     18.13 o 
   7   9   2      253.56      251.05     14.06 o 
   8   9   2      156.61      133.71     11.99 o 
   9   9   2      171.32      201.97     14.89 o 
  10   9   2     1157.85     1088.19     35.16 o 
  11   9   2     1653.42     1637.09     47.67 o 
  12   9   2      156.99      182.36     36.09 o 
  -7  10   2      372.27      376.47     27.40 o 
  -6  10   2      122.77      136.62     35.94 o 
  -5  10   2        0.54       11.69     12.07 o 
  -4  10   2        7.55       -4.24     10.58 o 
  -3  10   2      167.93      155.62     15.72 o 
  -2  10   2       14.41        5.89      8.17 o 
  -1  10   2      166.05      165.69      8.95 o 
   0  10   2      184.28      183.82      9.23 o 
   1  10   2        2.89        6.86      5.69 o 
   2  10   2      629.14      640.15     17.44 o 
   3  10   2      284.90      282.93     11.30 o 
   4  10   2       89.44       72.27      8.79 o 
   5  10   2      105.94      116.41      9.47 o 
   6  10   2      182.21      179.52     12.09 o 
   7  10   2       81.03       81.88      9.89 o 
   8  10   2       97.36       82.04     11.01 o 
   9  10   2       32.47       32.11     10.98 o 
  10  10   2      343.59      348.03     27.73 o 
  11  10   2      334.02      291.32     25.98 o 
  -7  11   2     1403.20     1437.28     67.36 o 
  -6  11   2      316.46      337.38     26.04 o 
  -5  11   2      491.85      495.20     29.03 o 
  -4  11   2      723.73      742.40     34.79 o 
  -3  11   2      522.85      515.49     28.08 o 
  -2  11   2      357.53      366.08     22.27 o 
  -1  11   2     1098.14     1091.13     28.50 o 
   0  11   2      154.13      155.84      9.25 o 
   1  11   2     8743.42     9164.47    163.60 o 
   2  11   2    15189.46    15476.58    270.77 o 
   3  11   2       22.98       28.07      6.03 o 
   4  11   2      322.06      323.01     16.04 o 
   5  11   2     1436.78     1434.85     37.75 o 
   6  11   2     3444.04     3302.83     75.32 o 
   7  11   2     1665.76     1787.65     46.52 o 
   8  11   2       48.97       56.15     10.28 o 
   9  11   2      124.63      158.96     25.97 o 
  10  11   2      223.44      222.35     22.21 o 
  11  11   2      302.27      277.17     47.35 o 
  -6  12   2        0.10       -8.89     21.86 o 
  -5  12   2        4.36        2.51     13.98 o 
  -4  12   2        9.90       19.01     13.72 o 
  -3  12   2       29.04       34.39     12.68 o 
  -2  12   2       81.28       61.50     13.83 o 
  -1  12   2       25.79       19.77     10.93 o 
   0  12   2        2.01       -5.76      5.76 o 
   1  12   2       38.56       47.04      7.36 o 
   2  12   2     1520.40     1534.96     34.43 o 
   3  12   2      737.61      727.19     25.37 o 
   4  12   2      138.90      131.41      8.89 o 
   5  12   2      572.46      522.92     26.65 o 
   6  12   2      782.58      798.18     26.54 o 
   7  12   2      760.60      803.20     37.21 o 
   8  12   2      386.65      395.37     20.08 o 
   9  12   2       17.47       23.16     13.78 o 
  10  12   2       16.82       41.20     16.84 o 
  -5  13   2       28.84       13.05     15.49 o 
  -4  13   2       54.33       46.92     16.19 o 
  -3  13   2        0.07       -2.64     12.10 o 
  -2  13   2        1.95        4.59     12.03 o 
  -1  13   2      393.36      367.12     23.84 o 
   0  13   2        1.23       -0.05     10.15 o 
   1  13   2       62.54       58.08      8.35 o 
   2  13   2      216.93      252.86     12.52 o 
   3  13   2      151.92      159.21     10.43 o 
   4  13   2      185.59      145.37     11.86 o 
   5  13   2      204.80      164.38     12.81 o 
   6  13   2      334.60      300.01     22.67 o 
   7  13   2      145.33      132.36     13.32 o 
   8  13   2       99.60       90.21     16.45 o 
   9  13   2        2.04      -11.79     13.57 o 
  10  13   2        5.72       12.76     23.79 o 
  -4  14   2      646.71      735.61     89.45 o 
  -3  14   2      249.76      265.39     23.89 o 
  -2  14   2       45.61       78.57     16.61 o 
  -1  14   2      866.24      911.68     39.60 o 
   0  14   2      154.44      159.44     49.28 o 
   1  14   2      123.75      151.30     13.09 o 
   2  14   2     2837.11     2870.76     59.19 o 
   3  14   2      188.07      232.37     18.22 o 
   4  14   2      271.19      297.30     17.01 o 
   5  14   2      706.31      684.60     25.50 o 
   6  14   2     1152.48     1097.32     68.60 o 
   7  14   2      664.41      554.34     30.13 o 
   8  14   2       12.64       14.95     14.52 o 
   9  14   2      397.77      380.84     34.09 o 
  -2  15   2        3.59      -10.30     13.31 o 
  -1  15   2       30.82       31.56     14.85 o 
   0  15   2      179.02      148.93     35.87 o 
   1  15   2       22.10       26.63     12.51 o 
   2  15   2      340.25      329.55     31.32 o 
   3  15   2      697.43      692.78     27.56 o 
   4  15   2       84.17      103.01     12.46 o 
   5  15   2      319.94      301.46     27.57 o 
   6  15   2      616.86      604.84     31.53 o 
   7  15   2      961.17      889.38     40.18 o 
   8  15   2     1031.91      977.97     44.01 o 
   0  16   2      188.06      198.06     21.77 o 
   1  16   2       35.36       55.63     26.09 o 
   2  16   2      117.92      138.73     28.53 o 
   3  16   2        4.61       -8.04     12.10 o 
   4  16   2       10.63        8.25     13.51 o 
   5  16   2       98.86      112.63     36.02 o 
   6  16   2      198.28      168.24     21.49 o 
  -4 -15   3       15.85       -1.09     20.60 o 
  -3 -15   3       83.18       65.50     16.76 o 
  -2 -15   3       28.34        9.42     14.28 o 
  -1 -15   3        7.43       -4.98     17.12 o 
  -6 -14   3        1.11       22.74     15.64 o 
  -5 -14   3       11.18       13.34     14.07 o 
  -4 -14   3        1.79      -12.72     12.72 o 
  -3 -14   3        3.22       -4.54      9.46 o 
  -2 -14   3       57.19       96.48     25.05 o 
  -1 -14   3        1.52       10.22     12.52 o 
   0 -14   3       70.73       89.01     16.39 o 
   1 -14   3       31.55        6.74     13.74 o 
   2 -14   3       25.80       24.03     15.50 o 
  -8 -13   3       16.50       12.67     16.45 o 
  -7 -13   3      323.44      335.23     26.35 o 
  -6 -13   3      585.43      557.80     31.13 o 
  -5 -13   3      964.93      913.17     39.26 o 
  -4 -13   3      299.84      293.73     17.49 o 
  -3 -13   3        6.55       -1.05      9.09 o 
  -2 -13   3       20.87       23.91     10.29 o 
  -1 -13   3     1304.53     1359.64     49.22 o 
   0 -13   3     2005.37     2000.95     65.82 o 
   1 -13   3      598.63      548.00     29.95 o 
   2 -13   3      672.35      642.96     36.58 o 
   3 -13   3      366.88      398.29     21.72 o 
   4 -13   3      233.64      235.55     38.49 o 
  -8 -12   3        0.67      -13.03     13.03 o 
  -7 -12   3       24.19       15.98     14.07 o 
  -6 -12   3        3.54       -7.10     14.01 o 
  -5 -12   3       76.98       57.81     13.71 o 
  -4 -12   3      150.06      130.96     12.77 o 
  -3 -12   3      628.61      672.99     24.50 o 
  -2 -12   3       20.25       18.19      8.56 o 
  -1 -12   3      708.63      716.31     31.81 o 
   0 -12   3       46.64       49.00     13.15 o 
   1 -12   3       16.31       13.85      8.80 o 
   2 -12   3      137.01      133.45     13.40 o 
   3 -12   3       25.61       14.69     10.49 o 
   4 -12   3      161.65      172.33     24.76 o 
   5 -12   3        4.59       -3.33     11.24 o 
  -9 -11   3       75.83      104.33     19.91 o 
  -8 -11   3       12.56       11.48     13.88 o 
  -7 -11   3        3.12        8.53     12.59 o 
  -6 -11   3       29.05        8.72     11.47 o 
  -5 -11   3        6.80       12.94      8.26 o 
  -4 -11   3        1.34       -0.71      6.97 o 
  -3 -11   3       27.92       13.42      7.87 o 
  -2 -11   3       11.18       22.52      8.00 o 
  -1 -11   3       10.25        7.38      7.07 o 
   0 -11   3      264.48      275.84     14.61 o 
   1 -11   3       28.97       23.18      7.84 o 
   2 -11   3      115.00      108.52     14.04 o 
   3 -11   3      131.88      117.06     17.40 o 
   4 -11   3       22.81       16.59      9.88 o 
   5 -11   3       25.95       37.05     12.12 o 
   6 -11   3       10.58       15.29     12.08 o 
 -10 -10   3      615.01      674.12     37.28 o 
  -9 -10   3      976.58     1051.61     48.69 o 
  -8 -10   3      252.07      314.78     23.92 o 
  -7 -10   3     2643.53     2724.99    106.42 o 
  -6 -10   3     3000.06     2906.98     85.94 o 
  -5 -10   3     2482.15     2587.23     78.11 o 
  -4 -10   3      983.42     1036.23     31.00 o 
  -3 -10   3       11.16        2.05      8.20 o 
  -2 -10   3      194.64      197.57     15.20 o 
  -1 -10   3      530.15      542.27     16.27 o 
   0 -10   3     2440.67     2405.29     48.38 o 
   1 -10   3     2331.67     2267.15     54.77 o 
   2 -10   3     2169.88     2068.48     53.59 o 
   3 -10   3      941.39      907.30     32.22 o 
   4 -10   3      515.75      520.30     22.29 o 
   5 -10   3      245.46      259.29     16.63 o 
   6 -10   3      499.93      494.38     23.52 o 
   7 -10   3       81.21       51.70     16.28 o 
 -10  -9   3      140.22      164.85     20.92 o 
  -9  -9   3      315.42      286.95     23.40 o 
  -8  -9   3        5.68        5.55     16.01 o 
  -7  -9   3        2.55        2.18     10.69 o 
  -6  -9   3        3.35        4.24      9.49 o 
  -5  -9   3      312.14      289.41     14.53 o 
  -4  -9   3       46.92       43.45      8.08 o 
  -3  -9   3      421.61      399.49     16.32 o 
  -2  -9   3        2.41        3.68      4.36 o 
  -1  -9   3      432.47      415.48     13.42 o 
   0  -9   3      245.07      232.54      9.85 o 
   1  -9   3      474.08      507.78     18.55 o 
   2  -9   3     1989.04     2002.96     49.17 o 
   3  -9   3     1122.57     1091.38     31.63 o 
   4  -9   3      714.68      667.20     24.31 o 
   5  -9   3       12.29       17.91      8.97 o 
   6  -9   3        9.62       11.55     10.03 o 
   7  -9   3      901.86      912.34     32.71 o 
   8  -9   3       45.12       45.38     13.67 o 
 -11  -8   3       82.13      121.30     23.20 o 
 -10  -8   3      254.71      256.83     23.73 o 
  -9  -8   3       43.33       36.16     16.01 o 
  -8  -8   3        1.50       -3.08     10.85 o 
  -7  -8   3        5.74       -3.10     13.71 o 
  -6  -8   3       42.03       42.81      8.53 o 
  -5  -8   3       12.86       15.50     11.23 o 
  -4  -8   3      164.39      170.60     13.10 o 
  -3  -8   3        3.83        3.44      4.21 o 
  -2  -8   3        6.76        4.87      3.98 o 
  -1  -8   3       55.05       53.50      6.29 o 
   0  -8   3      217.97      213.73      9.01 o 
   1  -8   3      271.64      265.87     10.20 o 
   2  -8   3      554.77      541.69     30.91 o 
   3  -8   3      613.15      605.82     20.92 o 
   4  -8   3      122.13      114.65     10.59 o 
   5  -8   3      137.98      151.09     12.62 o 
   6  -8   3       28.11       16.48      9.32 o 
   7  -8   3       16.37        9.47      9.86 o 
   8  -8   3       30.52       28.73     12.28 o 
   9  -8   3       33.06       22.47     12.55 o 
 -11  -7   3      891.64      856.93     40.49 o 
 -10  -7   3      733.33      739.12     36.49 o 
  -9  -7   3     2271.86     2276.77     72.56 o 
  -8  -7   3     1407.44     1637.48     91.60 o 
  -7  -7   3     3515.44     3355.44     95.18 o 
  -6  -7   3     2505.65     2354.77     91.89 o 
  -5  -7   3     2661.92     2681.71     61.30 o 
  -4  -7   3     6372.08     6464.16    165.88 o 
  -3  -7   3      438.42      400.41     15.47 o 
  -2  -7   3     1363.48     1380.30     44.73 o 
  -1  -7   3     1149.78     1142.42     24.59 o 
   0  -7   3     1283.16     1265.80     26.76 o 
   1  -7   3     2344.25     2268.42     43.93 o 
   2  -7   3     3181.81     3130.80     58.78 o 
   3  -7   3     1541.33     1461.38     37.20 o 
   4  -7   3      679.82      600.47     20.92 o 
   5  -7   3      577.45      554.91     21.22 o 
   6  -7   3     1242.65     1140.77     41.86 o 
   7  -7   3      873.39      830.66     29.16 o 
   8  -7   3       15.37        2.86      9.94 o 
   9  -7   3        1.74        4.59     10.95 o 
 -11  -6   3        4.06       -1.57     14.27 o 
 -10  -6   3       10.88       12.03     15.04 o 
  -9  -6   3       32.60       26.63     20.38 o 
  -8  -6   3       36.76       10.82     10.79 o 
  -7  -6   3       50.87       41.95      7.87 o 
  -6  -6   3      170.55      141.30     10.75 o 
  -5  -6   3       37.00       36.22      5.07 o 
  -4  -6   3     1625.52     1583.86     32.15 o 
  -3  -6   3      140.82      134.28      9.16 o 
  -2  -6   3      525.14      570.36     14.20 o 
  -1  -6   3     1020.73     1070.08     22.71 o 
   0  -6   3       90.35       88.94      5.36 o 
   1  -6   3      569.45      611.44     14.97 o 
   2  -6   3     3571.32     3515.13     64.71 o 
   3  -6   3     2303.87     2293.71     64.61 o 
   4  -6   3     2304.10     2120.64     50.50 o 
   5  -6   3     1535.91     1552.23     40.47 o 
   6  -6   3      790.31      784.17     34.19 o 
   7  -6   3     4646.03     4429.41    116.92 o 
   8  -6   3      710.92      761.65     27.91 o 
   9  -6   3        5.28       17.54     10.98 o 
  10  -6   3      256.84      268.74     19.42 o 
 -11  -5   3        6.53       -1.41     13.21 o 
 -10  -5   3       27.76       37.23     13.76 o 
  -9  -5   3        5.83       -1.61     10.49 o 
  -8  -5   3       80.30      103.46     22.23 o 
  -7  -5   3        4.35        3.04      9.66 o 
  -6  -5   3        7.83        6.96      4.63 o 
  -5  -5   3        0.43       -3.83      3.89 o 
  -4  -5   3      863.23      882.32     19.77 o 
  -3  -5   3      598.01      607.28     14.56 o 
  -2  -5   3      140.68      140.49      5.99 o 
  -1  -5   3      532.39      531.19     12.96 o 
   0  -5   3      143.05      146.02      6.28 o 
   1  -5   3      272.13      256.79      8.40 o 
   2  -5   3      726.28      731.80     18.57 o 
   3  -5   3      913.05      904.71     24.86 o 
   4  -5   3      202.83      196.52     26.51 o 
   5  -5   3      230.44      213.20     12.05 o 
   6  -5   3      198.54      203.41     12.69 o 
   7  -5   3      225.18      203.52     13.61 o 
   8  -5   3       31.03       31.43      9.30 o 
   9  -5   3        0.15       -7.40      8.98 o 
  10  -5   3       58.19       63.94     14.94 o 
 -11  -4   3      420.42      491.47     29.19 o 
 -10  -4   3      697.23      690.90     33.62 o 
  -9  -4   3     2863.28     2802.34     82.52 o 
  -8  -4   3     2676.31     2834.18     56.28 o 
  -7  -4   3     3855.15     3857.75     72.75 o 
  -6  -4   3     1521.50     1445.00     30.71 o 
  -5  -4   3       35.35       21.21      4.40 o 
  -4  -4   3    10992.71    11161.44    194.35 o 
  -3  -4   3     4730.76     4583.32     95.77 o 
  -2  -4   3     1504.61     1378.07     32.31 o 
  -1  -4   3     3606.38     3587.65     64.43 o 
   0  -4   3     1440.85     1484.11     28.60 o 
   1  -4   3     1926.12     1864.60     35.16 o 
   2  -4   3     1712.14     1636.36     31.56 o 
   3  -4   3      629.36      560.60     17.25 o 
   4  -4   3      326.51      280.50     12.51 o 
   5  -4   3      651.70      652.01     24.24 o 
   6  -4   3      920.42      895.53     30.57 o 
   7  -4   3      643.83      615.62     34.29 o 
   8  -4   3        1.03       -5.99      7.33 o 
   9  -4   3       13.75       17.01      9.35 o 
  10  -4   3       74.81       81.61     13.06 o 
  11  -4   3       67.41       62.69     16.45 o 
 -11  -3   3        1.06        9.65     12.77 o 
 -10  -3   3        3.07       -3.82     10.67 o 
  -9  -3   3        1.37       12.45      9.99 o 
  -8  -3   3      168.92      170.66     10.24 o 
  -7  -3   3      489.75      449.30     17.58 o 
  -6  -3   3       36.89       31.24      5.33 o 
  -5  -3   3      165.60      185.40      7.97 o 
  -4  -3   3     2041.63     2041.89     39.10 o 
  -3  -3   3     1354.60     1307.10     30.87 o 
  -2  -3   3      568.86      509.38     17.65 o 
  -1  -3   3     5016.23     5018.03    102.77 o 
   0  -3   3     1591.58     1565.31     38.89 o 
   1  -3   3     3988.14     4210.40     74.63 o 
   2  -3   3     2805.92     2703.30     49.23 o 
   3  -3   3       35.26       57.08      5.78 o 
   4  -3   3      345.53      244.05     13.01 o 
   5  -3   3     5432.76     5410.69    114.40 o 
   6  -3   3     5838.06     5978.85    126.78 o 
   7  -3   3     9993.42     9677.81    201.08 o 
   8  -3   3     4198.98     4043.73    135.90 o 
   9  -3   3       12.92       37.82     10.66 o 
  10  -3   3       64.99       81.41     13.88 o 
  11  -3   3      321.48      315.23     24.81 o 
 -11  -2   3        1.56       23.25     14.02 o 
 -10  -2   3        6.05        3.80      9.42 o 
  -9  -2   3        0.06       -6.69      6.69 o 
  -8  -2   3       42.75       34.78      6.92 o 
  -7  -2   3      105.22      101.97      7.91 o 
  -6  -2   3      174.94      156.77      8.36 o 
  -5  -2   3       33.36       46.34      4.85 o 
  -4  -2   3      319.10      315.09      9.86 o 
  -3  -2   3     1219.43     1205.68     24.14 o 
  -2  -2   3       75.05       66.42      5.18 o 
  -1  -2   3      847.69      852.77     20.86 o 
   0  -2   3      432.07      419.67      9.88 o 
   1  -2   3     1161.57     1130.78     21.92 o 
   2  -2   3      729.01      708.93     25.29 o 
   3  -2   3      124.49      110.57      6.79 o 
   4  -2   3        0.90        7.02      4.36 o 
   5  -2   3      147.70      134.42     11.28 o 
   6  -2   3      342.39      359.71     14.71 o 
   7  -2   3      288.31      287.92     17.76 o 
   8  -2   3      189.84      190.81     18.75 o 
   9  -2   3        4.51        7.56      8.20 o 
  10  -2   3        0.02       -8.78      8.78 o 
  11  -2   3       37.23        0.57     28.46 o 
 -11  -1   3      422.25      476.61     28.56 o 
 -10  -1   3      812.73      787.43     27.79 o 
  -9  -1   3     1070.48     1034.21     26.89 o 
  -8  -1   3      624.11      715.34     22.85 o 
  -7  -1   3     2108.41     2179.37     54.36 o 
  -6  -1   3     4917.82     4519.51     96.40 o 
  -5  -1   3       49.77       77.19      5.81 o 
  -4  -1   3     3289.01     3363.74     61.52 o 
  -3  -1   3     8098.00     8357.76    211.36 o 
  -2  -1   3      146.49      118.49      5.05 o 
  -1  -1   3     1406.39     1372.20     30.37 o 
   0  -1   3      941.01      960.58     18.52 o 
   1  -1   3     5313.91     5389.20     93.86 o 
   2  -1   3     1490.99     1431.14     26.86 o 
   3  -1   3        2.89        0.59      2.32 o 
   4  -1   3        1.19        6.18      2.63 o 
   5  -1   3      127.35      113.88      5.56 o 
   6  -1   3      315.01      312.33     10.27 o 
   7  -1   3       95.99       88.91      8.74 o 
   8  -1   3       36.86       43.33      8.52 o 
   9  -1   3        0.15        3.24      9.47 o 
  10  -1   3       25.14       29.61     12.63 o 
  11  -1   3       13.59        3.51     12.43 o 
  12  -1   3       18.58       10.86     14.97 o 
 -11   0   3        0.15      -12.56     14.22 o 
 -10   0   3       30.01        9.75     10.16 o 
  -9   0   3       30.11        9.30      7.29 o 
  -8   0   3       27.46       28.48      6.98 o 
  -7   0   3      238.44      239.15     10.73 o 
  -6   0   3     1352.22     1251.69     27.55 o 
  -5   0   3        6.91        9.02      4.11 o 
  -4   0   3      900.92      902.56     38.81 o 
  -3   0   3     4452.89     4487.57     79.77 o 
  -2   0   3        4.52        3.54      2.88 o 
  -1   0   3      498.78      463.10     20.32 o 
   0   0   3       78.88       66.65      3.00 o 
   1   0   3    17796.64    17738.27    304.00 o 
   2   0   3    13782.87    13862.13    237.98 o 
   3   0   3      139.26      179.60      6.33 o 
   4   0   3      580.86      819.64     17.49 o 
   5   0   3     1503.99     1232.65     37.25 o 
   6   0   3     5604.38     6206.47    110.64 o 
   7   0   3     6632.43     6556.75    117.72 o 
   8   0   3     4166.50     3959.16     87.81 o 
   9   0   3      732.58      835.05     43.88 o 
  10   0   3      963.66      973.92     39.14 o 
  11   0   3      520.19      572.43     33.79 o 
  12   0   3     1245.04     1433.86     54.80 o 
 -11   1   3       59.82       33.05     15.98 o 
 -10   1   3        3.61        6.02      9.82 o 
  -9   1   3        2.48       -0.28      6.91 o 
  -8   1   3       42.40       25.77      6.46 o 
  -7   1   3        1.03        6.70      5.24 o 
  -6   1   3      884.65      855.25     21.02 o 
  -5   1   3      254.99      243.14      9.57 o 
  -4   1   3      141.42      131.93      6.52 o 
  -3   1   3      807.72      838.81     18.08 o 
  -2   1   3       99.29       87.06      4.58 o 
  -1   1   3      131.31      115.33      4.65 o 
   0   1   3      142.17      151.00      5.13 o 
   1   1   3      953.79     1005.69     21.53 o 
   2   1   3     1575.91     1569.19     31.19 o 
   3   1   3       33.49       26.76      3.13 o 
   4   1   3       52.26       61.12      4.10 o 
   5   1   3       25.75       16.76      3.49 o 
   6   1   3      111.52      131.57      6.64 o 
   7   1   3       36.05       41.21      7.83 o 
   8   1   3       25.18       11.15      5.39 o 
   9   1   3        1.23        4.90      9.63 o 
  10   1   3       31.82       35.87     12.36 o 
  11   1   3       55.42       50.95     14.62 o 
  12   1   3      122.57      149.52     19.82 o 
 -11   2   3      483.80      529.87     44.46 o 
 -10   2   3     1151.82     1187.10     36.62 o 
  -9   2   3      479.79      501.48     21.88 o 
  -8   2   3       10.22       -0.45      5.91 o 
  -7   2   3        6.19       12.98      5.70 o 
  -6   2   3     4811.59     4600.64     85.85 o 
  -5   2   3     1151.01     1035.30     23.17 o 
  -4   2   3      567.16      498.53     13.31 o 
  -3   2   3     3858.28     3711.67     77.22 o 
  -2   2   3      830.30      819.95     17.17 o 
  -1   2   3     1134.58     1222.19     23.31 o 
   0   2   3     1468.33     1727.01     36.70 o 
   1   2   3      335.32      342.13      8.21 o 
   2   2   3     1549.75     1629.66     49.91 o 
   3   2   3       27.75       25.71      2.98 o 
   4   2   3       88.57       82.28      4.29 o 
   5   2   3       31.52       26.38      3.56 o 
   6   2   3        3.35       10.17      3.65 o 
   7   2   3       10.58       12.09      5.33 o 
   8   2   3       33.21       28.37      5.94 o 
   9   2   3        9.54        5.13      6.83 o 
  10   2   3       29.07       52.90     17.86 o 
  11   2   3       81.20       76.97     15.48 o 
  12   2   3       76.91       75.74     26.53 o 
 -10   3   3       89.10      107.92     34.09 o 
  -9   3   3      229.72      226.08     15.17 o 
  -8   3   3       13.03        9.64      8.26 o 
  -7   3   3       41.22       26.90      6.27 o 
  -6   3   3     1626.08     1548.67     45.25 o 
  -5   3   3     1314.32     1247.48     26.86 o 
  -4   3   3      362.88      292.53      9.92 o 
  -3   3   3     4894.06     4695.95     83.92 o 
  -2   3   3     4110.94     4044.45     72.10 o 
  -1   3   3     3251.06     3540.83     73.08 o 
   0   3   3     4221.95     5112.58    103.35 o 
   1   3   3       76.16      124.25      7.12 o 
   2   3   3     4103.11     4370.70     87.67 o 
   3   3   3     2275.58     2254.17     48.33 o 
   4   3   3     2660.22     2691.57     57.69 o 
   5   3   3     1513.89     1161.58     23.75 o 
   6   3   3     2669.39     2672.08     53.91 o 
   7   3   3     2024.91     2214.73     43.43 o 
   8   3   3      417.70      371.25     19.54 o 
   9   3   3      130.51      136.67     10.97 o 
  10   3   3     1956.66     2027.80     51.11 o 
  11   3   3     1388.30     1431.08     52.03 o 
  12   3   3     1089.25     1333.73     52.08 o 
 -10   4   3       17.14        4.00     13.71 o 
  -9   4   3       66.97       55.63     13.78 o 
  -8   4   3       11.18       18.36      9.08 o 
  -7   4   3      134.40      136.60      8.97 o 
  -6   4   3      193.61      188.15      9.31 o 
  -5   4   3      480.26      472.63     14.00 o 
  -4   4   3      410.44      393.32     18.81 o 
  -3   4   3     1001.08     1015.37     21.72 o 
  -2   4   3      949.89     1007.89     20.97 o 
  -1   4   3      939.54      954.57     19.46 o 
   0   4   3      574.49      703.35     21.36 o 
   1   4   3      166.73      210.10      9.37 o 
   2   4   3       68.05       72.34      4.14 o 
   3   4   3        1.05       -0.10      3.94 o 
   4   4   3        1.34       -2.43      3.75 o 
   5   4   3      116.29      127.08      9.31 o 
   6   4   3       76.05       75.37     17.07 o 
   7   4   3       48.90       40.30     10.73 o 
   8   4   3       69.11       72.59      9.51 o 
   9   4   3       14.99       12.10      7.32 o 
  10   4   3       82.15       60.02      9.81 o 
  11   4   3       85.54       56.17     20.16 o 
  12   4   3      185.45      187.31     22.31 o 
 -10   5   3      520.55      512.62     30.14 o 
  -9   5   3      355.75      347.23     24.14 o 
  -8   5   3       99.86      116.66     15.65 o 
  -7   5   3      180.61      156.07     11.65 o 
  -6   5   3      801.21      782.18     20.29 o 
  -5   5   3     1619.84     1546.70     47.49 o 
  -4   5   3      312.64      265.55      9.89 o 
  -3   5   3     1234.82     1202.21     25.14 o 
  -2   5   3     2636.98     2825.39     52.26 o 
  -1   5   3     3967.54     4297.67     76.90 o 
   0   5   3      993.23     1246.04     28.35 o 
   1   5   3     1172.58     1441.83     30.57 o 
   2   5   3      374.73      404.48     10.54 o 
   3   5   3       92.22      114.17      5.22 o 
   4   5   3        1.02        1.09      4.01 o 
   5   5   3      284.48      303.63     12.38 o 
   6   5   3        0.20       -3.53      4.79 o 
   7   5   3      183.61      197.14     13.35 o 
   8   5   3       37.73       33.03     11.56 o 
   9   5   3        0.39       -5.63      8.56 o 
  10   5   3       38.83       17.78      9.20 o 
  11   5   3      128.07      140.94     14.14 o 
  12   5   3      117.84      135.80     19.44 o 
  -9   6   3      263.98      278.50     23.29 o 
  -8   6   3      271.89      228.53     29.12 o 
  -7   6   3      164.16      148.87     23.34 o 
  -6   6   3      177.84      158.55     15.51 o 
  -5   6   3     2415.92     2479.09     48.93 o 
  -4   6   3     1076.29     1071.28     24.25 o 
  -3   6   3     3590.93     3559.67     65.87 o 
  -2   6   3     5269.23     5386.03     96.41 o 
  -1   6   3     7457.74     8059.16    141.52 o 
   0   6   3      140.19       81.71      4.83 o 
   1   6   3      104.87       85.75      5.24 o 
   2   6   3     1415.28     1458.11     28.82 o 
   3   6   3       35.97       28.04      5.06 o 
   4   6   3     3739.68     4107.96     86.63 o 
   5   6   3     1353.70     1314.71     32.63 o 
   6   6   3     1424.38     1233.26     64.38 o 
   7   6   3     2673.74     2723.08     62.19 o 
   8   6   3      803.32      802.81     25.41 o 
   9   6   3        8.82        6.12      7.61 o 
  10   6   3      388.35      383.09     19.12 o 
  11   6   3      729.39      671.20     32.47 o 
  12   6   3      439.44      524.35     36.41 o 
  -9   7   3       70.21       84.13     21.27 o 
  -8   7   3      431.23      470.65     51.65 o 
  -7   7   3       17.71        6.11     11.13 o 
  -6   7   3        8.84        0.67     14.97 o 
  -5   7   3       43.15       27.57     10.58 o 
  -4   7   3      147.44      150.72      9.48 o 
  -3   7   3      715.50      721.68     18.00 o 
  -2   7   3      475.91      505.15     13.71 o 
  -1   7   3      570.06      599.25     16.69 o 
   0   7   3       27.70       42.10      4.54 o 
   1   7   3       14.32       16.27      6.30 o 
   2   7   3      191.08      208.16     10.57 o 
   3   7   3        3.32        0.70      3.44 o 
   4   7   3      147.01      173.91      7.23 o 
   5   7   3       11.93       -0.71      5.04 o 
   6   7   3       22.22       21.32      6.50 o 
   7   7   3      155.85      148.41     10.89 o 
   8   7   3      223.38      224.14     18.70 o 
   9   7   3       48.30       31.55      9.03 o 
  10   7   3      149.48      135.77     13.83 o 
  11   7   3      212.01      210.24     19.16 o 
  12   7   3      173.51      161.27     21.91 o 
  -8   8   3      419.62      498.52     30.23 o 
  -7   8   3      106.47       84.96     21.12 o 
  -6   8   3       54.97       42.19     13.10 o 
  -5   8   3      534.99      559.11     27.70 o 
  -4   8   3      239.91      244.42     17.97 o 
  -3   8   3      272.35      289.59     11.04 o 
  -2   8   3      579.93      590.19     16.43 o 
  -1   8   3     1288.95     1378.37     31.34 o 
   0   8   3       81.48      101.25      6.21 o 
   1   8   3      515.35      591.77     22.83 o 
   2   8   3     1043.11     1118.95     26.12 o 
   3   8   3      102.73      115.77      6.41 o 
   4   8   3      537.53      565.42     14.91 o 
   5   8   3       23.13       24.22      6.32 o 
   6   8   3        0.47        4.03      5.94 o 
   7   8   3      125.55      123.82     10.95 o 
   8   8   3       54.72       47.56     13.83 o 
   9   8   3       11.10        9.78      8.89 o 
  10   8   3       53.59       46.59     11.22 o 
  11   8   3       65.35       77.64     13.19 o 
  12   8   3       46.02       64.76     14.04 o 
  -8   9   3      693.37      740.89     57.80 o 
  -7   9   3      178.34      196.56     20.64 o 
  -6   9   3       35.55       41.51     13.71 o 
  -5   9   3      820.06      817.57     35.26 o 
  -4   9   3     1553.40     1603.26     53.70 o 
  -3   9   3     3252.51     3293.71     73.65 o 
  -2   9   3     2466.46     2543.63     50.09 o 
  -1   9   3     2303.58     2444.10     48.05 o 
   0   9   3     1301.19     1276.09     27.80 o 
   1   9   3     5891.53     6306.19    113.31 o 
   2   9   3    15576.96    17088.13    296.59 o 
   3   9   3      221.66      185.35      8.40 o 
   4   9   3      802.53      853.18     20.45 o 
   5   9   3      331.55      393.45     24.27 o 
   6   9   3       17.79        9.31      6.75 o 
   7   9   3     1667.88     1537.23     40.57 o 
   8   9   3     1936.65     1816.48     47.06 o 
   9   9   3      606.58      608.95     33.17 o 
  10   9   3      455.05      507.38     23.40 o 
  11   9   3      650.99      626.07     27.15 o 
  12   9   3       30.02       21.43     12.68 o 
  -7  10   3      184.62      213.54     37.94 o 
  -6  10   3       95.56       69.96     18.75 o 
  -5  10   3       46.17       53.36     13.88 o 
  -4  10   3       24.21       25.67     12.37 o 
  -3  10   3      221.86      233.92     18.64 o 
  -2  10   3       12.02        7.91      6.05 o 
  -1  10   3        8.48       10.00      5.17 o 
   0  10   3       47.49       45.98      6.01 o 
   1  10   3        6.60        1.55      4.90 o 
   2  10   3      172.40      188.07     13.82 o 
   3  10   3       90.98       93.34      6.94 o 
   4  10   3       27.77       18.61      5.15 o 
   5  10   3      433.03      470.44     28.15 o 
   6  10   3       73.42       80.28      9.25 o 
   7  10   3      188.02      230.94     17.71 o 
   8  10   3      254.36      262.80     23.26 o 
   9  10   3      127.37      130.81     13.37 o 
  10  10   3      333.45      312.44     19.37 o 
  11  10   3      645.77      649.18     32.80 o 
  12  10   3       99.16       89.29     20.32 o 
  -6  11   3        3.37       -3.92     13.89 o 
  -5  11   3       39.99       32.35     14.09 o 
  -4  11   3      413.42      404.21     25.83 o 
  -3  11   3      291.77      300.13     40.68 o 
  -2  11   3       15.17        9.99     10.90 o 
  -1  11   3       36.05       25.32      7.53 o 
   0  11   3       47.45       41.17      7.44 o 
   1  11   3      614.26      628.55     18.31 o 
   2  11   3      112.37       94.89      7.96 o 
   3  11   3      564.55      573.77     20.32 o 
   4  11   3      163.86      173.63      9.31 o 
   5  11   3      227.39      256.73     17.36 o 
   6  11   3       70.08       51.70      8.76 o 
   7  11   3      108.07      100.42     14.66 o 
   8  11   3       56.94       75.36     10.95 o 
   9  11   3       55.34       49.42     11.63 o 
  10  11   3      105.33       72.85     13.36 o 
  11  11   3      134.20       92.88     18.76 o 
  -6  12   3      117.55      128.72     43.95 o 
  -5  12   3       54.06       76.96     17.44 o 
  -4  12   3      602.25      639.11     41.35 o 
  -3  12   3     1942.69     2002.40     66.39 o 
  -2  12   3     1455.28     1513.20     56.02 o 
  -1  12   3      733.24      711.62     24.30 o 
   0  12   3      320.84      356.56     16.80 o 
   1  12   3     2388.85     2453.06     50.14 o 
   2  12   3    20672.27    20911.79    363.94 o 
   3  12   3     3470.38     3530.01     68.23 o 
   4  12   3       81.45       98.80     10.07 o 
   5  12   3      509.68      495.16     19.71 o 
   6  12   3      163.03      188.68     13.17 o 
   7  12   3     1197.19     1180.58     35.16 o 
   8  12   3      557.12      562.96     23.93 o 
   9  12   3      147.15      141.72     14.56 o 
  10  12   3      454.47      406.57     28.09 o 
  11  12   3     1573.05     1515.51     58.67 o 
  -5  13   3      105.65      106.21     25.42 o 
  -4  13   3        6.04       15.00     14.82 o 
  -3  13   3       26.19       32.03     25.34 o 
  -2  13   3        9.49      -11.02     11.48 o 
  -1  13   3        8.39      -11.79     13.19 o 
   0  13   3       20.30       19.23      8.62 o 
   1  13   3       12.85       10.94      8.37 o 
   2  13   3      166.12      150.68     10.36 o 
   3  13   3      174.97      174.71     10.81 o 
   4  13   3        8.48       -4.27      7.08 o 
   5  13   3      334.89      341.09     16.88 o 
   6  13   3      259.80      263.83     31.27 o 
   7  13   3      187.54      159.75     13.89 o 
   8  13   3      196.08      220.45     16.21 o 
   9  13   3      140.31      143.64     24.83 o 
  10  13   3      326.40      331.76     26.83 o 
  -4  14   3       87.77       91.86     27.86 o 
  -3  14   3       57.32       38.53     16.61 o 
  -2  14   3       19.19       16.40     14.54 o 
  -1  14   3        0.03       -3.04     11.49 o 
   0  14   3       33.10       33.26     12.96 o 
   1  14   3      125.37      144.22     26.03 o 
   2  14   3      324.76      289.82     25.20 o 
   3  14   3        4.24       13.68      7.52 o 
   4  14   3       89.89       96.83     13.11 o 
   5  14   3       55.43       64.96     10.40 o 
   6  14   3       37.76       40.03      9.90 o 
   7  14   3      135.06      122.26     13.60 o 
   8  14   3       39.20       29.22     14.80 o 
   9  14   3       78.47       86.73     18.04 o 
  -2  15   3      333.34      366.47     27.56 o 
  -1  15   3      340.99      345.48     26.14 o 
   0  15   3      499.35      564.17     31.41 o 
   1  15   3      169.28      198.11     23.71 o 
   2  15   3     6451.92     5991.70    130.37 o 
   3  15   3     3770.69     3395.50     96.72 o 
   4  15   3       21.69       32.50     10.63 o 
   5  15   3      488.58      477.19     24.75 o 
   6  15   3      735.02      739.27     27.68 o 
   7  15   3     1750.40     1719.56    102.34 o 
   8  15   3      328.22      314.30     25.56 o 
   0  16   3        1.62        3.28     15.12 o 
   1  16   3       30.97        7.02     13.91 o 
   2  16   3      162.97      201.42     28.01 o 
   3  16   3     1485.10     1335.30     49.09 o 
   4  16   3       93.24      107.62     16.48 o 
   5  16   3      126.03      155.24     34.61 o 
   6  16   3      349.92      388.28     26.39 o 
   7  16   3      347.85      324.12     33.05 o 
  -5 -14   4       75.44       64.94     40.61 o 
  -4 -14   4       12.53        4.04     13.69 o 
  -3 -14   4        0.46       -0.15     13.94 o 
  -2 -14   4      281.56      277.22     23.09 o 
  -1 -14   4       55.05       55.87     15.40 o 
   0 -14   4       20.35       35.06     15.32 o 
   1 -14   4       15.27       14.97     22.31 o 
  -7 -13   4        4.66        1.44     14.56 o 
  -6 -13   4       60.16       46.47     17.93 o 
  -5 -13   4       88.47       81.69     16.62 o 
  -4 -13   4        7.51        8.35     10.35 o 
  -3 -13   4        5.16       -0.15      9.69 o 
  -2 -13   4       17.08        4.01     11.55 o 
  -1 -13   4      104.45       86.18     15.54 o 
   0 -13   4        0.11      -14.38     14.38 o 
   1 -13   4        4.69      -11.89     11.89 o 
   2 -13   4        4.31        4.37     13.80 o 
   3 -13   4       25.35       23.83     18.82 o 
  -8 -12   4       26.52       13.87     15.46 o 
  -7 -12   4      396.88      364.76     26.61 o 
  -6 -12   4       12.30       22.67     12.93 o 
  -5 -12   4      431.45      427.13     26.81 o 
  -4 -12   4     1914.22     1923.75     92.63 o 
  -3 -12   4      734.64      844.41     28.49 o 
  -2 -12   4      135.43      165.11     13.51 o 
  -1 -12   4     1080.05     1125.64     54.32 o 
   0 -12   4     2160.60     2154.75     69.09 o 
   1 -12   4       22.64       29.80     12.60 o 
   2 -12   4      359.16      406.90     28.83 o 
   3 -12   4      688.59      678.30     27.03 o 
   4 -12   4      203.40      212.51     27.96 o 
   5 -12   4      135.94      147.39     17.84 o 
  -9 -11   4      178.82      173.95     23.57 o 
  -8 -11   4      269.05      231.10     23.47 o 
  -7 -11   4        7.43        3.43     12.46 o 
  -6 -11   4        2.65        6.27     11.76 o 
  -5 -11   4       29.80       21.24      9.39 o 
  -4 -11   4       16.55       16.10      8.72 o 
  -3 -11   4      139.21      139.68     12.20 o 
  -2 -11   4      205.62      217.12     13.82 o 
  -1 -11   4      217.80      218.14     21.84 o 
   0 -11   4       25.39        8.01     10.49 o 
   1 -11   4       27.40       25.45      8.52 o 
   2 -11   4       61.30       56.76     11.28 o 
   3 -11   4        8.19        8.86      9.45 o 
   4 -11   4       35.67       27.83     10.69 o 
   5 -11   4      125.83      113.36     14.21 o 
   6 -11   4        8.62        2.95     11.58 o 
  -9 -10   4      441.68      445.95     30.18 o 
  -8 -10   4       99.47       95.44     26.38 o 
  -7 -10   4       19.37       15.85     12.78 o 
  -6 -10   4        3.36       12.62     11.47 o 
  -5 -10   4       25.67       24.79      8.40 o 
  -4 -10   4        4.75        5.58      7.16 o 
  -3 -10   4        6.91       -6.68      6.68 o 
  -2 -10   4       21.26       11.94      8.47 o 
  -1 -10   4       41.50       44.59      9.85 o 
   0 -10   4       25.63       32.59      7.40 o 
   1 -10   4       26.46       28.63      7.65 o 
   2 -10   4        0.72       10.11      7.27 o 
   3 -10   4       64.18       58.73     10.14 o 
   4 -10   4        1.12        0.63     10.35 o 
   5 -10   4      108.20      112.95     17.99 o 
   6 -10   4        1.60       -4.80     10.29 o 
   7 -10   4       42.21       40.98     12.63 o 
 -10  -9   4     1216.53     1366.97    115.53 o 
  -9  -9   4     2081.82     2247.94     74.69 o 
  -8  -9   4      124.37      136.97     17.95 o 
  -7  -9   4       17.36       -2.35     11.48 o 
  -6  -9   4      853.38      844.43     35.36 o 
  -5  -9   4      682.98      697.60     23.82 o 
  -4  -9   4     1599.67     1519.15     44.48 o 
  -3  -9   4      488.11      476.90     18.69 o 
  -2  -9   4       28.22       29.78      7.05 o 
  -1  -9   4      265.43      268.50     13.55 o 
   0  -9   4     4495.75     4471.99     83.07 o 
   1  -9   4     2141.99     2120.86     51.39 o 
   2  -9   4      873.77      842.14     26.44 o 
   3  -9   4      928.10      894.13     28.08 o 
   4  -9   4      501.92      481.55     20.54 o 
   5  -9   4      345.68      339.35     23.01 o 
   6  -9   4        3.22       -7.10      9.15 o 
   7  -9   4       55.59       74.28     13.27 o 
   8  -9   4       72.32       81.30     14.54 o 
 -10  -8   4       59.24       70.55     16.97 o 
  -9  -8   4       19.18       11.37     13.52 o 
  -8  -8   4      263.76      278.03     52.84 o 
  -7  -8   4       33.82       41.31     12.37 o 
  -6  -8   4        5.70       10.68      7.52 o 
  -5  -8   4      194.96      222.11     13.00 o 
  -4  -8   4      126.12      122.38     10.72 o 
  -3  -8   4       98.83       80.51      8.61 o 
  -2  -8   4        0.23       -5.32      5.32 o 
  -1  -8   4        8.17        8.32      4.15 o 
   0  -8   4      484.70      517.88     17.67 o 
   1  -8   4      162.77      133.91      7.64 o 
   2  -8   4       88.62       96.02      8.98 o 
   3  -8   4      185.00      192.80     13.21 o 
   4  -8   4      208.97      188.53     24.63 o 
   5  -8   4      878.40      834.05     27.72 o 
   6  -8   4       68.64       58.91     10.83 o 
   7  -8   4       27.60        3.61     10.17 o 
   8  -8   4       36.20       21.15     11.56 o 
 -10  -7   4      130.12      130.82     27.72 o 
  -9  -7   4      225.74      215.17     20.60 o 
  -8  -7   4       92.41       92.76     14.98 o 
  -7  -7   4        0.25       -9.96      9.96 o 
  -6  -7   4       39.92       31.71      8.21 o 
  -5  -7   4       27.40       25.84      7.36 o 
  -4  -7   4       17.96       17.36      6.41 o 
  -3  -7   4       40.89       32.71      6.65 o 
  -2  -7   4        6.20        6.46      3.63 o 
  -1  -7   4        0.38        4.37      3.65 o 
   0  -7   4      114.89      124.55      8.10 o 
   1  -7   4      442.81      421.78     16.14 o 
   2  -7   4      102.50       99.75      9.36 o 
   3  -7   4      252.10      238.29     12.63 o 
   4  -7   4       40.23       44.88      8.05 o 
   5  -7   4      160.12      131.87     14.68 o 
   6  -7   4        4.62        1.97      8.15 o 
   7  -7   4        5.22        8.41      9.27 o 
   8  -7   4       68.49       76.49     13.17 o 
   9  -7   4        0.49       -3.44     10.28 o 
 -11  -6   4      570.72      541.89     32.41 o 
 -10  -6   4     1083.68     1197.04     47.25 o 
  -9  -6   4     1768.87     1936.46     64.19 o 
  -8  -6   4      748.59      883.43     65.36 o 
  -7  -6   4      674.85      734.02     24.49 o 
  -6  -6   4     7825.07     7771.27    162.31 o 
  -5  -6   4     3423.55     3520.81     77.92 o 
  -4  -6   4     1748.95     1760.81     42.61 o 
  -3  -6   4      321.27      275.77     12.57 o 
  -2  -6   4       84.36       65.38      5.40 o 
  -1  -6   4      232.86      207.72      7.85 o 
   0  -6   4     2422.71     2457.82     46.74 o 
   1  -6   4     5350.25     4944.31     89.11 o 
   2  -6   4     3868.69     3895.83     71.54 o 
   3  -6   4     2817.48     2746.77     62.31 o 
   4  -6   4      959.75      883.88     26.32 o 
   5  -6   4      971.54      928.48     28.73 o 
   6  -6   4      157.23      167.33     12.88 o 
   7  -6   4      239.88      244.14     15.56 o 
   8  -6   4       49.50       61.01     11.38 o 
   9  -6   4       28.94       38.88     11.91 o 
  10  -6   4       41.39       31.37     12.88 o 
 -11  -5   4       10.61      -12.37     14.14 o 
 -10  -5   4       61.07       52.51     25.34 o 
  -9  -5   4       39.29       42.69     13.62 o 
  -8  -5   4      226.50      249.06     19.23 o 
  -7  -5   4       23.61       23.36      7.70 o 
  -6  -5   4      527.86      507.35     18.70 o 
  -5  -5   4       45.38       37.24      6.73 o 
  -4  -5   4      292.36      284.16     12.70 o 
  -3  -5   4        4.97        1.43      4.58 o 
  -2  -5   4        1.89        3.37      4.22 o 
  -1  -5   4        1.09       -0.62      2.74 o 
   0  -5   4     1188.38     1150.80     30.74 o 
   1  -5   4     1531.29     1474.31     29.52 o 
   2  -5   4     1520.92     1541.40     30.92 o 
   3  -5   4     2880.66     2994.62     71.43 o 
   4  -5   4      439.99      408.47     16.10 o 
   5  -5   4      733.54      677.22     38.82 o 
   6  -5   4      714.51      726.83     49.05 o 
   7  -5   4      595.96      558.01     28.20 o 
   8  -5   4      167.25      193.13     15.79 o 
   9  -5   4       88.25      100.26     13.03 o 
  10  -5   4     1109.08     1179.56     38.66 o 
 -11  -4   4       74.03      105.60     19.64 o 
 -10  -4   4       89.09       63.52     14.87 o 
  -9  -4   4       84.81       95.05     15.17 o 
  -8  -4   4       55.47       69.46      9.77 o 
  -7  -4   4        9.35       -2.58      6.52 o 
  -6  -4   4      268.57      262.16     12.80 o 
  -5  -4   4       27.39       17.99      7.27 o 
  -4  -4   4        6.77        3.89      3.29 o 
  -3  -4   4      214.43      228.22     15.94 o 
  -2  -4   4        0.97       -3.73      3.73 o 
  -1  -4   4       80.83       75.51      5.98 o 
   0  -4   4      111.69      103.21      5.12 o 
   1  -4   4      700.53      650.75     15.02 o 
   2  -4   4      734.61      728.90     16.45 o 
   3  -4   4     1446.93     1464.61     35.58 o 
   4  -4   4      470.53      467.54     21.57 o 
   5  -4   4      181.56      157.19     10.32 o 
   6  -4   4       42.37       35.87      7.88 o 
   7  -4   4        0.90        6.62      7.55 o 
   8  -4   4       64.02       53.20     10.14 o 
   9  -4   4       14.77        4.21      8.80 o 
  10  -4   4       93.85       91.35     13.78 o 
  11  -4   4       87.09       75.71     17.97 o 
 -11  -3   4      202.26      195.12     41.50 o 
 -10  -3   4      911.03      955.81     39.46 o 
  -9  -3   4     2097.05     2068.48    108.86 o 
  -8  -3   4     2094.63     2236.28    113.25 o 
  -7  -3   4      680.94      736.08     19.96 o 
  -6  -3   4     8862.39     8552.12    151.84 o 
  -5  -3   4     5464.70     5187.29     93.69 o 
  -4  -3   4     4003.46     3869.49     82.63 o 
  -3  -3   4     4271.14     4095.17    165.34 o 
  -2  -3   4      396.22      322.05     11.78 o 
  -1  -3   4     2037.62     2018.23     44.69 o 
   0  -3   4      684.31      618.66     16.00 o 
   1  -3   4     2766.05     2620.55     48.04 o 
   2  -3   4     5792.21     5709.00    100.78 o 
   3  -3   4     6039.78     6228.79    129.07 o 
   4  -3   4     1052.54      947.61     25.46 o 
   5  -3   4     1008.46      965.12     36.42 o 
   6  -3   4      810.02      770.68     23.93 o 
   7  -3   4      912.74      869.71     26.91 o 
   8  -3   4      451.67      476.18     19.73 o 
   9  -3   4        1.66       -7.52      7.52 o 
  10  -3   4        3.54       12.01     10.37 o 
  11  -3   4        0.24       -0.58     13.40 o 
 -11  -2   4        1.08       -4.47     14.45 o 
 -10  -2   4        0.10      -10.21     11.05 o 
  -9  -2   4        0.73        2.70      7.98 o 
  -8  -2   4       18.18       14.54      6.71 o 
  -7  -2   4       71.39       72.01      7.37 o 
  -6  -2   4      233.77      218.91      9.79 o 
  -5  -2   4      534.83      502.54     18.12 o 
  -4  -2   4      166.05      162.89      8.24 o 
  -3  -2   4     1161.12     1144.74     28.04 o 
  -2  -2   4      597.19      594.38     16.74 o 
  -1  -2   4      110.48      123.32      6.63 o 
   0  -2   4       35.88       33.40      3.40 o 
   1  -2   4      754.05      729.41     15.58 o 
   2  -2   4     4603.77     4608.97     88.56 o 
   3  -2   4    14059.37    14540.48    250.81 o 
   4  -2   4     1792.78     1707.14     39.96 o 
   5  -2   4      372.34      275.82     12.30 o 
   6  -2   4     2382.40     2367.42     54.94 o 
   7  -2   4     4311.00     4040.40     92.03 o 
   8  -2   4     3770.57     3868.47     87.26 o 
   9  -2   4      141.01      168.66     20.75 o 
  10  -2   4      809.86      871.20     32.98 o 
  11  -2   4      153.04      131.18     18.34 o 
 -11  -1   4        6.59       -0.24     13.41 o 
 -10  -1   4        0.15        1.91     12.07 o 
  -9  -1   4        3.08       -5.02      7.07 o 
  -8  -1   4        7.18        0.33      6.41 o 
  -7  -1   4        0.70       -2.72      5.43 o 
  -6  -1   4      149.20      154.49      8.40 o 
  -5  -1   4       43.42       42.40      5.27 o 
  -4  -1   4       28.66       23.43      4.43 o 
  -3  -1   4     2050.28     2114.77     54.85 o 
  -2  -1   4      503.97      524.18     22.51 o 
  -1  -1   4      211.82      189.55      8.33 o 
   0  -1   4      115.94      104.79      4.67 o 
   1  -1   4       70.72       64.89      6.65 o 
   2  -1   4      702.41      666.08     14.51 o 
   3  -1   4     2740.48     2826.81     51.42 o 
   4  -1   4     1006.90     1030.66     21.39 o 
   5  -1   4      140.34      110.05      9.80 o 
   6  -1   4      143.27      141.83      9.93 o 
   7  -1   4      153.81      140.43     10.03 o 
   8  -1   4      290.89      271.79     14.44 o 
   9  -1   4        1.39        7.79      7.88 o 
  10  -1   4        0.53       -7.85     10.59 o 
  11  -1   4       48.86       32.04     14.41 o 
  12  -1   4       11.23       -9.45     22.97 o 
 -11   0   4        6.63        9.19     20.60 o 
 -10   0   4      440.30      451.56     18.57 o 
  -9   0   4     2738.42     2741.13     56.44 o 
  -8   0   4     4444.41     4323.05     82.06 o 
  -7   0   4      600.16      650.16     18.82 o 
  -6   0   4     4041.45     4073.17     75.95 o 
  -5   0   4     1765.89     1649.74     33.71 o 
  -4   0   4      757.21      655.68     16.06 o 
  -3   0   4    16387.88    16941.73    292.00 o 
  -2   0   4     5013.72     4966.71     87.64 o 
  -1   0   4     3216.59     3158.69     56.37 o 
   0   0   4     1231.07     1190.63     22.85 o 
   1   0   4      398.41      393.18      9.63 o 
   2   0   4     2176.97     2091.68     38.39 o 
   3   0   4     4591.21     4574.16     81.00 o 
   4   0   4      379.98      348.86      9.89 o 
   5   0   4      284.49      236.64      8.58 o 
   6   0   4     1004.67     1025.06     22.53 o 
   7   0   4      708.69      668.74     17.51 o 
   8   0   4      309.33      303.62     23.67 o 
   9   0   4       29.81       30.23     13.80 o 
  10   0   4       15.08       11.78     11.37 o 
  11   0   4        0.14       -8.49     22.31 o 
  12   0   4       35.00       38.67     15.31 o 
 -11   1   4        4.21        3.11     20.75 o 
 -10   1   4        2.19        7.96     10.48 o 
  -9   1   4        3.18       20.00      7.71 o 
  -8   1   4      175.67      190.40     10.89 o 
  -7   1   4       56.10       56.37      7.32 o 
  -6   1   4      160.77      161.00      8.85 o 
  -5   1   4      212.41      193.09      8.63 o 
  -4   1   4       41.33       29.91      4.41 o 
  -3   1   4     3986.26     4108.08     73.84 o 
  -2   1   4     2994.56     3035.76     54.87 o 
  -1   1   4     2354.05     2446.56     44.34 o 
   0   1   4     2141.25     2087.75     37.93 o 
   1   1   4      407.77      466.63     11.17 o 
   2   1   4     1232.73     1259.60     24.29 o 
   3   1   4     7470.10     7348.33    127.83 o 
   4   1   4     1350.44     1167.60     23.48 o 
   5   1   4      421.08      262.85      8.83 o 
   6   1   4     7286.55     7539.35    133.23 o 
   7   1   4    10739.48    10583.88    186.08 o 
   8   1   4     7894.27     7347.64    132.10 o 
   9   1   4      540.50      632.68     35.50 o 
  10   1   4      272.93      357.46     23.21 o 
  11   1   4      547.80      567.01     31.23 o 
  12   1   4      497.62      531.85     40.09 o 
 -10   2   4       16.61       37.17     14.31 o 
  -9   2   4       43.80       59.15      9.25 o 
  -8   2   4        2.80        0.94      6.39 o 
  -7   2   4        0.38       -3.55      5.30 o 
  -6   2   4      289.63      276.94     11.46 o 
  -5   2   4      106.55       82.92      7.87 o 
  -4   2   4       49.38       62.54      5.35 o 
  -3   2   4     1272.79     1205.36     24.76 o 
  -2   2   4     1167.91     1155.68     23.12 o 
  -1   2   4      367.58      378.81     10.72 o 
   0   2   4      880.17      889.09     30.21 o 
   1   2   4      329.67      349.17      8.98 o 
   2   2   4      257.65      283.48      8.17 o 
   3   2   4      612.10      629.01     13.97 o 
   4   2   4      165.82      147.24      6.05 o 
   5   2   4        1.03       -2.83      2.95 o 
   6   2   4      179.04      180.27      7.89 o 
   7   2   4      492.10      485.15     14.19 o 
   8   2   4      410.88      375.08     15.65 o 
   9   2   4        5.99        4.47      6.55 o 
  10   2   4       50.20       53.64     22.82 o 
  11   2   4       12.80        3.25     12.36 o 
  12   2   4       36.30       37.45     15.56 o 
 -10   3   4       62.70       65.36     16.19 o 
  -9   3   4     1337.18     1276.76     46.74 o 
  -8   3   4     2967.41     2986.96     59.77 o 
  -7   3   4      248.27      279.10     15.08 o 
  -6   3   4     2440.15     2503.10     49.57 o 
  -5   3   4     2348.93     2188.75     43.28 o 
  -4   3   4      208.98      260.62     10.91 o 
  -3   3   4     5720.13     5743.49    102.08 o 
  -2   3   4     3556.47     3477.22     62.74 o 
  -1   3   4      517.46      540.40     15.30 o 
   0   3   4     4593.69     5109.66    103.75 o 
   1   3   4     1942.09     2140.91     39.14 o 
   2   3   4      741.57      809.71     16.75 o 
   3   3   4      622.82      647.53     14.30 o 
   4   3   4        6.71       14.54      2.93 o 
   5   3   4       79.14      104.91      5.44 o 
   6   3   4      390.21      398.55     11.67 o 
   7   3   4      429.13      417.82     12.88 o 
   8   3   4        0.17        2.00      5.93 o 
   9   3   4       52.10       50.00      8.29 o 
  10   3   4        8.61       12.55     18.08 o 
  11   3   4        0.75        0.87     13.12 o 
  12   3   4        0.40        9.02     14.07 o 
 -10   4   4        0.45       -5.95     20.31 o 
  -9   4   4        0.34        0.14     12.14 o 
  -8   4   4      192.60      172.92     41.94 o 
  -7   4   4      203.07      194.30     12.28 o 
  -6   4   4      424.37      403.07     13.90 o 
  -5   4   4      986.21      922.55     21.97 o 
  -4   4   4       13.87       12.83      4.25 o 
  -3   4   4     1485.28     1384.03     29.10 o 
  -2   4   4     2647.47     2546.35     47.24 o 
  -1   4   4      820.75      881.58     24.24 o 
   0   4   4     4378.77     5008.31    143.51 o 
   1   4   4     2731.32     3020.71     58.61 o 
   2   4   4     3815.83     4199.17     74.51 o 
   3   4   4     2942.77     3270.90     59.05 o 
   4   4   4      161.05      126.07     11.69 o 
   5   4   4      728.15     1064.99     27.06 o 
   6   4   4     2842.47     2588.52     57.94 o 
   7   4   4    13495.82    13952.40    281.50 o 
   8   4   4     7289.47     6679.88    140.86 o 
   9   4   4      713.52      683.75     26.33 o 
  10   4   4      299.22      327.76     16.90 o 
  11   4   4     1086.77     1070.84     43.39 o 
  12   4   4      680.56      742.21     42.17 o 
 -10   5   4        9.34       22.78     15.76 o 
  -9   5   4       15.03        1.18     12.99 o 
  -8   5   4        0.93        8.87     20.01 o 
  -7   5   4       62.49       77.70     20.08 o 
  -6   5   4      206.74      226.13     21.82 o 
  -5   5   4      831.31      836.78     20.77 o 
  -4   5   4       15.21       13.41      4.51 o 
  -3   5   4      162.27      150.56      6.97 o 
  -2   5   4      215.57      199.55      7.22 o 
  -1   5   4      227.10      239.51     10.21 o 
   0   5   4      586.85      639.02     17.71 o 
   1   5   4      181.19      182.80      6.66 o 
   2   5   4      301.23      334.42      9.54 o 
   3   5   4      223.98      256.65      8.10 o 
   4   5   4       44.43       40.79      5.46 o 
   5   5   4      105.36      117.29      7.93 o 
   6   5   4       16.49       26.42      6.24 o 
   7   5   4      160.82      153.12     18.48 o 
   8   5   4      146.85      173.97     11.69 o 
   9   5   4        1.21       -3.23      7.14 o 
  10   5   4       37.38       23.22     14.07 o 
  11   5   4       67.67       80.83     12.15 o 
  12   5   4       83.79       98.10     18.23 o 
  -9   6   4      377.55      379.09     26.78 o 
  -8   6   4      655.84      587.02     31.05 o 
  -7   6   4      147.58      147.42     16.60 o 
  -6   6   4      221.70      213.11     17.13 o 
  -5   6   4     4821.64     4779.68    128.16 o 
  -4   6   4      153.59      128.16      9.46 o 
  -3   6   4      833.52      781.49     18.58 o 
  -2   6   4      555.43      518.13     13.34 o 
  -1   6   4        9.03       11.18      3.03 o 
   0   6   4     2271.27     2548.09     58.27 o 
   1   6   4      290.49      284.03      9.31 o 
   2   6   4       40.69       36.25      3.90 o 
   3   6   4      301.17      337.98      9.99 o 
   4   6   4      203.84      206.66      7.06 o 
   5   6   4      119.20      111.28      8.06 o 
   6   6   4       40.04       28.13      6.49 o 
   7   6   4       41.45       37.86      9.87 o 
   8   6   4       29.19       29.51      7.84 o 
   9   6   4       87.53       79.35     10.46 o 
  10   6   4       10.86        3.97      8.51 o 
  11   6   4       61.02       56.27     11.76 o 
  12   6   4       56.28       45.82     13.07 o 
  -9   7   4       28.04       24.92     17.79 o 
  -8   7   4      162.01      159.78     19.44 o 
  -7   7   4       22.43       33.59     27.86 o 
  -6   7   4        6.80        9.21     10.90 o 
  -5   7   4     2173.33     2164.23     62.70 o 
  -4   7   4      642.40      576.48     19.80 o 
  -3   7   4      613.71      574.76     28.47 o 
  -2   7   4     2609.47     2544.50     48.62 o 
  -1   7   4      956.01      916.33     20.48 o 
   0   7   4     1270.63     1296.20     26.71 o 
   1   7   4       14.55       11.07      4.04 o 
   2   7   4      910.87      888.96     19.77 o 
   3   7   4     2596.54     2735.03     51.30 o 
   4   7   4     4973.12     5541.95     98.99 o 
   5   7   4      147.74      129.41      9.06 o 
   6   7   4        9.53       23.97      6.70 o 
   7   7   4     4198.41     4514.94    116.18 o 
   8   7   4     2834.56     2759.58     64.67 o 
   9   7   4      160.77      139.22     19.15 o 
  10   7   4      238.90      232.44     26.21 o 
  11   7   4     1732.59     1879.06     60.44 o 
  12   7   4      690.74      734.29     29.48 o 
  -8   8   4       62.08       67.75     16.96 o 
  -7   8   4       28.06       24.29     17.79 o 
  -6   8   4       42.23       28.32     12.15 o 
  -5   8   4      438.74      414.93     24.10 o 
  -4   8   4      368.88      346.53     15.35 o 
  -3   8   4      448.45      475.10     17.63 o 
  -2   8   4      204.32      192.22     10.69 o 
  -1   8   4      135.22      131.87      7.01 o 
   0   8   4      129.88      121.59      6.46 o 
   1   8   4       51.79       59.67      5.15 o 
   2   8   4        0.77        1.95      3.71 o 
   3   8   4        2.14        1.53      3.71 o 
   4   8   4      154.03      153.72      7.18 o 
   5   8   4       30.16       30.16      6.30 o 
   6   8   4        7.74       -3.00      6.05 o 
   7   8   4        8.21        3.37      8.80 o 
   8   8   4       52.13       49.05      9.19 o 
   9   8   4      103.58       97.04     15.21 o 
  10   8   4       18.88       19.11     14.78 o 
  11   8   4       57.78       61.16     14.83 o 
  12   8   4       93.45       95.04     23.05 o 
  -8   9   4      366.73      399.36     56.99 o 
  -7   9   4       26.54       11.54     20.23 o 
  -6   9   4      278.75      258.75     21.33 o 
  -5   9   4     1137.85     1083.53     42.29 o 
  -4   9   4      496.42      448.85     25.36 o 
  -3   9   4      789.13      847.51     46.78 o 
  -2   9   4     1223.03     1213.33     41.72 o 
  -1   9   4       34.64       22.50      6.50 o 
   0   9   4      427.90      452.50     15.72 o 
   1   9   4      151.39      185.18      8.66 o 
   2   9   4      676.70      767.11     24.37 o 
   3   9   4       10.21       14.26      4.50 o 
   4   9   4      499.47      490.18     14.48 o 
   5   9   4      106.75      101.50     15.51 o 
   6   9   4       52.81       57.17     11.80 o 
   7   9   4       60.53       58.19      9.34 o 
   8   9   4      152.25      168.89     13.00 o 
   9   9   4       52.08       48.37     10.90 o 
  10   9   4        0.91        3.65      9.74 o 
  11   9   4       67.08       53.74     13.02 o 
  12   9   4       79.11       77.55     23.28 o 
  -7  10   4      112.42      112.43     25.79 o 
  -6  10   4      289.79      308.60     23.89 o 
  -5  10   4      551.66      509.98     29.29 o 
  -4  10   4     1776.53     1842.43     61.20 o 
  -3  10   4      949.51      965.57     38.30 o 
  -2  10   4     2794.87     2889.29     66.44 o 
  -1  10   4     2074.46     2139.01     51.24 o 
   0  10   4     1644.71     1610.33     40.46 o 
   1  10   4       46.38       48.94      6.08 o 
   2  10   4      291.73      314.90     14.31 o 
   3  10   4      156.09      139.81      8.12 o 
   4  10   4     2838.57     2865.97     55.38 o 
   5  10   4     3989.28     4107.20     89.62 o 
   6  10   4        8.96       12.55      7.16 o 
   7  10   4      626.00      669.75     23.64 o 
   8  10   4     1532.69     1568.54     47.02 o 
   9  10   4      122.48      116.56     12.98 o 
  10  10   4        5.35        4.37     10.36 o 
  11  10   4      668.49      670.10     39.99 o 
  12  10   4      612.16      651.44     29.31 o 
  -6  11   4       44.15       23.71     14.34 o 
  -5  11   4        0.58      -11.52     11.52 o 
  -4  11   4       75.99       38.31     23.57 o 
  -3  11   4      410.17      370.73     41.94 o 
  -2  11   4      292.58      298.46     15.34 o 
  -1  11   4      120.02       96.49     10.26 o 
   0  11   4       84.10       82.02     11.23 o 
   1  11   4       38.31       43.93      6.37 o 
   2  11   4        2.55        0.65      4.89 o 
   3  11   4       28.34       23.19      5.63 o 
   4  11   4        2.52        8.49      5.36 o 
   5  11   4        3.78       -0.80      6.12 o 
   6  11   4        1.13       12.74      7.37 o 
   7  11   4       13.60        8.28      8.63 o 
   8  11   4      196.96      185.37     14.63 o 
   9  11   4      227.94      226.86     16.52 o 
  10  11   4       56.42       48.18     12.41 o 
  11  11   4      162.41      143.44     16.45 o 
  -6  12   4        4.38        7.81     15.87 o 
  -5  12   4       12.86        4.95     23.05 o 
  -4  12   4        4.16       12.90     18.67 o 
  -3  12   4      163.08      151.88     18.20 o 
  -2  12   4      854.28      930.08     70.03 o 
  -1  12   4       78.45       85.18     10.35 o 
   0  12   4      242.14      238.28     14.09 o 
   1  12   4        0.28       -6.36      6.36 o 
   2  12   4      653.20      618.02     21.22 o 
   3  12   4       10.00        3.47      5.83 o 
   4  12   4      110.43      107.32     10.31 o 
   5  12   4        0.19       -1.18      6.97 o 
   6  12   4       37.55       32.57      8.85 o 
   7  12   4       21.40       12.12      8.89 o 
   8  12   4       63.20       45.90     10.61 o 
   9  12   4       72.42       72.45     11.92 o 
  10  12   4        8.94       11.21     11.17 o 
  11  12   4       91.00       81.95     17.51 o 
  -5  13   4        4.53        5.77     16.25 o 
  -4  13   4      911.84      885.62     42.03 o 
  -3  13   4      953.73      974.01     42.76 o 
  -2  13   4     1880.14     1950.06     82.11 o 
  -1  13   4     1315.35     1323.03     48.73 o 
   0  13   4     1253.60     1262.33     36.50 o 
   1  13   4      897.44      935.42     34.30 o 
   2  13   4     4063.30     4065.48    118.26 o 
   3  13   4     1608.70     1586.16     36.02 o 
   4  13   4        8.96        4.22      7.47 o 
   5  13   4     1687.18     1701.70     44.78 o 
   6  13   4       67.72       76.90     10.49 o 
   7  13   4       97.41       76.46     11.41 o 
   8  13   4     1447.84     1451.55     43.54 o 
   9  13   4      745.31      743.10     30.30 o 
  10  13   4       43.40       55.09     15.91 o 
  -3  14   4       60.90       66.27     17.44 o 
  -2  14   4       32.61       21.90     14.02 o 
  -1  14   4        0.11        3.08     12.33 o 
   0  14   4       11.43        3.96     11.27 o 
   1  14   4       24.00       14.72     10.11 o 
   2  14   4       52.11       51.86     10.26 o 
   3  14   4        0.43       -6.28      9.40 o 
   4  14   4        0.24        5.20      7.81 o 
   5  14   4       73.63       67.59     19.98 o 
   6  14   4      253.37      251.80     18.83 o 
   7  14   4       31.38       27.40     15.55 o 
   8  14   4       79.65       79.40     12.77 o 
   9  14   4      127.20      124.62     17.20 o 
  -2  15   4      285.03      260.11     51.06 o 
  -1  15   4       77.73       90.44     17.70 o 
   0  15   4       65.02       94.70     18.75 o 
   1  15   4       63.51       61.52     11.65 o 
   2  15   4       59.26       29.53     10.87 o 
   3  15   4        0.46       -6.21     10.01 o 
   4  15   4       76.19       80.22     18.82 o 
   5  15   4      162.78      160.01     15.50 o 
   6  15   4      231.46      254.07     16.82 o 
   7  15   4       45.58       44.22     11.62 o 
   8  15   4        4.48        0.21     10.25 o 
   9  15   4        8.15       15.27     21.64 o 
   0  16   4      300.94      293.14     24.78 o 
   1  16   4      228.41      260.69     23.00 o 
   2  16   4     4579.54     4333.10    120.94 o 
   3  16   4     8127.13     7219.92    189.51 o 
   4  16   4       60.89      100.44     26.90 o 
   5  16   4       86.84      101.32     17.27 o 
   6  16   4      151.42      160.96     18.82 o 
   7  16   4       79.46       84.34     17.55 o 
   3  17   4      132.90      122.05     18.17 o 
   4  17   4       50.17       43.24     15.59 o 
  -3 -14   5      965.19      896.95     63.88 o 
  -2 -14   5     1004.45     1031.28     44.81 o 
  -1 -14   5      584.35      553.02     64.55 o 
   0 -14   5      955.54     1035.32     45.60 o 
  -6 -13   5      147.83      150.67     20.49 o 
  -5 -13   5        1.57       18.82     15.30 o 
  -4 -13   5      172.20      165.03     15.50 o 
  -3 -13   5      165.67      170.25     15.26 o 
  -2 -13   5       19.57       28.39     13.80 o 
  -1 -13   5        7.94       22.74     13.29 o 
   0 -13   5      305.31      349.24     25.28 o 
   1 -13   5      149.90      175.16     20.59 o 
   2 -13   5        8.73       19.97     15.38 o 
   3 -13   5       14.95       16.29     15.86 o 
  -7 -12   5       70.56       88.06     18.60 o 
  -6 -12   5      281.63      255.42     23.68 o 
  -5 -12   5      173.79      184.44     20.87 o 
  -4 -12   5      292.95      321.83     18.24 o 
  -3 -12   5      118.46      127.05     17.48 o 
  -2 -12   5       10.95        7.24      9.36 o 
  -1 -12   5      101.38       87.47     23.79 o 
   0 -12   5       17.14       15.03     12.03 o 
   1 -12   5       11.58        8.25     12.16 o 
   2 -12   5       86.21       65.78     21.27 o 
   3 -12   5       86.82       71.39     16.61 o 
   4 -12   5        0.73      -14.17     14.17 o 
  -8 -11   5      422.27      375.52     43.06 o 
  -7 -11   5        6.64       12.81     14.41 o 
  -6 -11   5        5.93       -3.37     11.50 o 
  -5 -11   5      115.79      128.95     13.31 o 
  -4 -11   5     1021.74     1037.14     32.72 o 
  -3 -11   5     1773.21     1819.16     64.97 o 
  -2 -11   5     1909.64     1849.77     57.66 o 
  -1 -11   5     1311.13     1397.50     49.69 o 
   0 -11   5     1741.66     1770.82     59.24 o 
   1 -11   5       68.32       91.63     14.81 o 
   2 -11   5      291.46      282.48     21.63 o 
   3 -11   5     2435.39     2379.58     60.61 o 
   4 -11   5      135.50      117.88     13.69 o 
   5 -11   5      175.87      172.26     16.47 o 
  -9 -10   5      143.27      118.30     21.06 o 
  -8 -10   5       37.44       10.97     14.77 o 
  -7 -10   5       69.16       61.75     15.45 o 
  -6 -10   5        9.87        3.13     11.74 o 
  -5 -10   5        0.89       -2.24      8.07 o 
  -4 -10   5      106.87      130.57     12.04 o 
  -3 -10   5      412.94      424.08     24.86 o 
  -2 -10   5        2.23       -0.56      7.02 o 
  -1 -10   5       87.32       84.22     10.13 o 
   0 -10   5       54.65       60.43     12.20 o 
   1 -10   5      141.85      147.46     15.77 o 
   2 -10   5       64.77       52.46      9.72 o 
   3 -10   5        0.58       -5.03      7.68 o 
   4 -10   5       64.27       57.51     10.84 o 
   5 -10   5      114.86      110.07     13.28 o 
   6 -10   5      157.62      191.79     16.33 o 
  -9  -9   5      370.39      331.76     26.28 o 
  -8  -9   5       49.76       48.35     22.82 o 
  -7  -9   5        9.63       -3.10     12.16 o 
  -6  -9   5       48.29       35.90      9.53 o 
  -5  -9   5       35.51       40.77     21.10 o 
  -4  -9   5      177.04      193.16     13.20 o 
  -3  -9   5       73.80       70.47      9.69 o 
  -2  -9   5        1.11        1.82      6.81 o 
  -1  -9   5       10.11       15.65      7.25 o 
   0  -9   5       33.61       31.79      7.59 o 
   1  -9   5       26.27       22.30      9.52 o 
   2  -9   5       57.70       47.53      8.48 o 
   3  -9   5      141.64      140.10     11.90 o 
   4  -9   5       50.57       40.84      9.78 o 
   5  -9   5       12.45       23.25      9.31 o 
   6  -9   5      158.77      151.98     14.55 o 
   7  -9   5       55.88       47.94     12.82 o 
 -10  -8   5      375.61      438.32     30.48 o 
  -9  -8   5      941.10      935.63     42.23 o 
  -8  -8   5     1401.67     1394.40     94.86 o 
  -7  -8   5      346.58      343.75     23.66 o 
  -6  -8   5      371.24      340.89     17.37 o 
  -5  -8   5      258.84      293.49     15.30 o 
  -4  -8   5     2216.52     2209.08     56.01 o 
  -3  -8   5     2186.52     2278.51     54.42 o 
  -2  -8   5      794.31      804.20     24.76 o 
  -1  -8   5      681.65      649.76     21.34 o 
   0  -8   5     3864.35     3991.81     74.60 o 
   1  -8   5     2018.27     2041.67     49.28 o 
   2  -8   5       20.14        5.18      6.14 o 
   3  -8   5     1633.49     1572.07     41.25 o 
   4  -8   5      632.02      637.24     23.92 o 
   5  -8   5      221.89      215.99     14.37 o 
   6  -8   5      251.97      260.28     16.66 o 
   7  -8   5      272.74      294.71     18.44 o 
   8  -8   5      201.80      210.62     17.66 o 
 -10  -7   5      237.47      292.24     24.90 o 
  -9  -7   5      215.90      199.69     20.96 o 
  -8  -7   5      254.79      259.10     25.94 o 
  -7  -7   5       19.75       16.77      8.71 o 
  -6  -7   5       43.13       48.68     12.35 o 
  -5  -7   5       60.37       56.20      8.68 o 
  -4  -7   5      151.56      139.48     10.80 o 
  -3  -7   5      272.30      269.12     13.33 o 
  -2  -7   5      140.69      152.59     10.14 o 
  -1  -7   5        6.54        8.82      5.57 o 
   0  -7   5       10.08       12.80      4.21 o 
   1  -7   5        8.94        5.05      4.32 o 
   2  -7   5      235.34      200.88     12.90 o 
   3  -7   5      255.87      230.86     18.54 o 
   4  -7   5       29.54       20.81      7.49 o 
   5  -7   5        4.71        0.65      7.46 o 
   6  -7   5       33.83       29.81      9.10 o 
   7  -7   5      150.36      152.66     18.48 o 
   8  -7   5      431.13      438.01     22.13 o 
   9  -7   5       25.80       12.34     11.77 o 
 -10  -6   5      357.52      486.77     60.84 o 
  -9  -6   5      390.24      391.19     25.97 o 
  -8  -6   5      295.02      356.06     23.39 o 
  -7  -6   5       21.31       17.83      8.31 o 
  -6  -6   5       24.59       17.80      7.47 o 
  -5  -6   5       80.06       87.04      9.26 o 
  -4  -6   5        6.08        0.50      5.88 o 
  -3  -6   5       18.91        8.11      5.96 o 
  -2  -6   5       32.17       17.97      5.64 o 
  -1  -6   5        5.24        8.00      3.57 o 
   0  -6   5        4.66        7.41      3.66 o 
   1  -6   5      273.11      294.39     10.39 o 
   2  -6   5        2.63       -2.86      3.49 o 
   3  -6   5       74.50       59.87      7.46 o 
   4  -6   5      151.58      157.06     10.73 o 
   5  -6   5        0.88       -6.24      6.24 o 
   6  -6   5      116.60      103.35     11.05 o 
   7  -6   5        6.66        0.28      8.49 o 
   8  -6   5      135.62      146.37     14.20 o 
   9  -6   5       60.44       53.84     13.46 o 
 -10  -5   5     1613.65     1750.90     61.17 o 
  -9  -5   5     1304.57     1345.48     49.39 o 
  -8  -5   5     2961.73     3099.87     90.68 o 
  -7  -5   5       23.75       11.39      7.75 o 
  -6  -5   5      183.55      149.51     10.89 o 
  -5  -5   5     1497.31     1434.03     36.97 o 
  -4  -5   5     4035.54     3865.60     84.29 o 
  -3  -5   5     2565.32     2384.89     54.53 o 
  -2  -5   5       52.25       27.27      5.84 o 
  -1  -5   5       22.97        7.24      5.45 o 
   0  -5   5     1870.25     1896.36     37.12 o 
   1  -5   5     9056.09     9066.97    159.21 o 
   2  -5   5     1485.25     1327.62     27.58 o 
   3  -5   5     1913.97     1802.50     43.32 o 
   4  -5   5     1270.40     1246.81     33.12 o 
   5  -5   5      494.36      492.11     22.19 o 
   6  -5   5      197.69      214.66     13.71 o 
   7  -5   5       37.23       27.61      9.13 o 
   8  -5   5       69.03       67.07     11.60 o 
   9  -5   5       54.70       71.21     24.82 o 
  10  -5   5      560.08      585.04     40.18 o 
 -11  -4   5        3.34      -18.38     18.38 o 
 -10  -4   5      140.61      130.84     17.61 o 
  -9  -4   5       57.30       48.18     13.38 o 
  -8  -4   5       67.78       85.09     12.06 o 
  -7  -4   5       67.83       69.52     13.31 o 
  -6  -4   5      383.17      428.75     17.52 o 
  -5  -4   5       94.64      100.44      8.81 o 
  -4  -4   5      309.50      300.99     13.29 o 
  -3  -4   5        1.96        8.62      4.88 o 
  -2  -4   5       99.06      115.94      7.71 o 
  -1  -4   5       81.97       79.28      6.61 o 
   0  -4   5       36.81       42.85      3.99 o 
   1  -4   5      311.10      320.29     13.18 o 
   2  -4   5      457.91      410.85     11.33 o 
   3  -4   5      971.18      931.19     25.30 o 
   4  -4   5     1067.03     1101.53     33.99 o 
   5  -4   5      764.32      736.32     23.24 o 
   6  -4   5       40.32       36.21     10.00 o 
   7  -4   5       54.43       70.24     17.08 o 
   8  -4   5      162.57      180.21     13.91 o 
   9  -4   5        8.56       -7.09      8.83 o 
  10  -4   5      668.57      735.11     29.05 o 
 -11  -3   5        2.95       -4.47     14.45 o 
 -10  -3   5      277.43      281.78     21.77 o 
  -9  -3   5      126.93      150.23     16.78 o 
  -8  -3   5       90.58       93.30     13.05 o 
  -7  -3   5       22.63       25.19      9.64 o 
  -6  -3   5       83.09       98.27     12.72 o 
  -5  -3   5       37.95       31.14      7.86 o 
  -4  -3   5      118.89      110.25      9.35 o 
  -3  -3   5        8.25        0.61      4.57 o 
  -2  -3   5       11.73       21.58      5.13 o 
  -1  -3   5       26.01       18.85      4.71 o 
   0  -3   5        3.10       -1.28      2.35 o 
   1  -3   5      495.32      476.22     12.10 o 
   2  -3   5      405.03      367.61     20.88 o 
   3  -3   5      188.57      169.25      9.84 o 
   4  -3   5      540.98      526.84     39.00 o 
   5  -3   5      195.33      197.94     10.93 o 
   6  -3   5      212.50      203.53     21.86 o 
   7  -3   5       22.37       13.11      7.29 o 
   8  -3   5        2.33       12.01      8.12 o 
   9  -3   5       32.63       36.92     10.26 o 
  10  -3   5       18.45       36.12     11.05 o 
  11  -3   5       32.07       40.19     16.09 o 
 -11  -2   5       23.86       27.23     17.93 o 
 -10  -2   5     1481.30     1655.12    123.46 o 
  -9  -2   5      811.73      950.71     42.50 o 
  -8  -2   5     3612.06     3619.65     82.07 o 
  -7  -2   5     1494.40     1574.30     40.69 o 
  -6  -2   5      674.97      689.18     18.52 o 
  -5  -2   5     5288.11     5487.09    115.69 o 
  -4  -2   5     5697.42     5753.02    146.68 o 
  -3  -2   5     2380.63     2364.56     64.06 o 
  -2  -2   5      441.59      744.18     37.28 o 
  -1  -2   5      735.97      576.96     16.82 o 
   0  -2   5     1109.13      999.82     20.43 o 
   1  -2   5     6714.84     6795.96    119.12 o 
   2  -2   5     4898.60     4726.75     84.11 o 
   3  -2   5     4646.25     4752.56     99.67 o 
   4  -2   5     4244.89     4385.27     93.27 o 
   5  -2   5     1427.82     1360.53     34.38 o 
   6  -2   5      465.43      423.87     23.09 o 
   7  -2   5      110.40      111.48     10.36 o 
   8  -2   5      230.31      246.19     18.83 o 
   9  -2   5       13.31        8.65      8.53 o 
  10  -2   5      187.24      188.33     19.00 o 
  11  -2   5       82.37       56.79     15.74 o 
 -11  -1   5       24.04       47.81     15.80 o 
 -10  -1   5       22.50       -0.17     15.93 o 
  -9  -1   5       23.49       21.93      9.69 o 
  -8  -1   5       41.63       38.19      7.96 o 
  -7  -1   5        0.04       -4.94      5.61 o 
  -6  -1   5        6.74        1.23      4.98 o 
  -5  -1   5        8.00        8.28      4.69 o 
  -4  -1   5       92.96       86.39      6.82 o 
  -3  -1   5       10.38       10.17      3.44 o 
  -2  -1   5      437.80      519.33     12.38 o 
  -1  -1   5      694.08      653.12     28.81 o 
   0  -1   5     1304.19     1338.81     26.02 o 
   1  -1   5      995.39      959.81     19.59 o 
   2  -1   5     1377.00     1285.24     62.41 o 
   3  -1   5     1833.98     1902.69     36.11 o 
   4  -1   5     4262.73     4518.26     81.09 o 
   5  -1   5     3566.27     3535.70     78.38 o 
   6  -1   5      890.16      832.40     24.29 o 
   7  -1   5       81.16       61.95      8.29 o 
   8  -1   5     1595.06     1491.03     39.58 o 
   9  -1   5        5.63       13.24      7.99 o 
  10  -1   5       18.16       14.91     24.53 o 
  11  -1   5     1486.98     1482.94     55.02 o 
  12  -1   5       58.32       46.13     17.18 o 
 -10   0   5      175.57      172.58     16.64 o 
  -9   0   5       37.63       54.44      9.04 o 
  -8   0   5        1.76        9.83      6.69 o 
  -7   0   5       11.07       25.02      6.44 o 
  -6   0   5        0.22       -2.98      4.99 o 
  -5   0   5       31.67       33.52      5.35 o 
  -4   0   5      116.25      121.65      6.62 o 
  -3   0   5      127.32      129.36      6.37 o 
  -2   0   5        3.66        6.99      3.02 o 
  -1   0   5      208.74      176.81      9.17 o 
   0   0   5      759.81      780.03     16.45 o 
   1   0   5      287.90      272.10      8.11 o 
   2   0   5      891.56      855.84     18.06 o 
   3   0   5      728.96      711.74     15.74 o 
   4   0   5     1285.83     1388.07     27.77 o 
   5   0   5      651.62      635.80     15.41 o 
   6   0   5      297.72      285.80     13.37 o 
   7   0   5        4.62        6.38      5.82 o 
   8   0   5       16.29       12.82      7.24 o 
   9   0   5       67.69       71.23     10.14 o 
  10   0   5        0.66        4.65     11.00 o 
  11   0   5       70.54       78.45     22.75 o 
  12   0   5        0.11       -5.44     13.33 o 
 -10   1   5      619.17      657.27     26.36 o 
  -9   1   5      271.64      268.79     14.13 o 
  -8   1   5     2399.40     2377.53     68.20 o 
  -7   1   5     3933.33     4164.19     79.00 o 
  -6   1   5     2002.56     2022.29     41.54 o 
  -5   1   5     6458.15     6557.21    147.23 o 
  -4   1   5     5358.22     5310.81     95.41 o 
  -3   1   5     5903.54     6304.44    111.61 o 
  -2   1   5        8.46       13.55      3.87 o 
  -1   1   5     1098.29     1008.69     20.51 o 
   0   1   5     5057.87     5156.72     90.65 o 
   1   1   5     1587.03     1525.11     29.04 o 
   2   1   5     4637.14     4791.39     84.66 o 
   3   1   5     5293.59     5628.51    128.23 o 
   4   1   5     4612.26     4601.71     82.06 o 
   5   1   5     1427.13     1376.50     27.95 o 
   6   1   5      578.08      522.70     14.04 o 
   7   1   5      492.31      481.24     14.25 o 
   8   1   5     1328.77     1244.68     33.73 o 
   9   1   5       66.64       63.83     12.46 o 
  10   1   5        5.40       23.72     11.91 o 
  11   1   5        6.93        0.79     12.15 o 
  12   1   5        1.26       -8.62     13.57 o 
 -10   2   5        3.13        5.30     13.33 o 
  -9   2   5       10.57       -0.56      9.63 o 
  -8   2   5       49.73       59.71     14.20 o 
  -7   2   5        0.19        2.93      6.00 o 
  -6   2   5       51.76       50.77      7.08 o 
  -5   2   5      214.13      198.25      9.08 o 
  -4   2   5      404.83      382.15     12.03 o 
  -3   2   5     1111.88     1191.28     24.84 o 
  -2   2   5       53.82       43.80      4.07 o 
  -1   2   5        7.83        3.03      2.66 o 
   0   2   5     1629.52     1658.76     39.60 o 
   1   2   5      872.98      901.18     25.41 o 
   2   2   5     4379.14     4584.37     83.57 o 
   3   2   5     5873.42     5984.61    105.10 o 
   4   2   5     5768.63     5901.85    104.26 o 
   5   2   5     2716.89     2581.05     48.37 o 
   6   2   5     1601.44     1535.13     31.33 o 
   7   2   5     1444.44     1405.38     29.89 o 
   8   2   5     8966.12     8098.47    167.62 o 
   9   2   5     3866.15     4005.35    139.69 o 
  10   2   5      136.09       71.28     21.57 o 
  11   2   5      422.92      450.00     27.56 o 
  12   2   5      100.01       65.23     17.00 o 
 -10   3   5       27.65       17.94     21.57 o 
  -9   3   5        5.61        7.92     12.74 o 
  -8   3   5       18.97        8.47      8.61 o 
  -7   3   5       12.51       16.06      6.61 o 
  -6   3   5       40.12       46.41      6.64 o 
  -5   3   5      107.72      108.21     12.15 o 
  -4   3   5       27.06       11.76      4.33 o 
  -3   3   5      658.79      665.86     16.00 o 
  -2   3   5      647.94      676.16     24.17 o 
  -1   3   5        6.05       -1.06      2.21 o 
   0   3   5      566.37      633.93     17.11 o 
   1   3   5      246.76      273.96      8.13 o 
   2   3   5      844.29      873.09     20.09 o 
   3   3   5     1294.01     1399.72     27.51 o 
   4   3   5     1271.16     1347.03     26.92 o 
   5   3   5      538.91      540.94     13.56 o 
   6   3   5      216.31      203.83     10.50 o 
   7   3   5        0.57       -3.03      3.99 o 
   8   3   5      120.87      104.18     17.85 o 
   9   3   5      385.21      382.83     21.41 o 
  10   3   5        2.36       -5.82     14.30 o 
  11   3   5        0.15        5.54     12.05 o 
  12   3   5        2.09       -1.59     13.14 o 
 -10   4   5      415.92      416.14     27.72 o 
  -9   4   5      356.86      310.35     23.09 o 
  -8   4   5     1472.87     1448.09     51.09 o 
  -7   4   5     3872.56     3950.10     87.66 o 
  -6   4   5     1100.66     1135.63     59.15 o 
  -5   4   5     2558.78     2477.96     48.69 o 
  -4   4   5     1130.90     1064.96     40.04 o 
  -3   4   5     5513.15     5598.89    100.19 o 
  -2   4   5     7649.93     7885.57    138.40 o 
  -1   4   5      453.33      422.10     13.88 o 
   0   4   5     1088.26     1186.23     30.69 o 
   1   4   5      385.17      419.71     13.34 o 
   2   4   5     3192.71     3424.43     61.71 o 
   3   4   5     3053.22     3354.42     60.80 o 
   4   4   5     1874.75     2015.20     38.30 o 
   5   4   5      652.07      622.86     14.77 o 
   6   4   5      125.01      104.02      8.54 o 
   7   4   5       85.35       78.52      8.39 o 
   8   4   5      972.92      897.79     26.85 o 
   9   4   5      313.48      273.80     14.64 o 
  10   4   5        0.16       -7.41      7.41 o 
  11   4   5        2.20      -11.47     11.47 o 
  12   4   5        0.61        7.64     14.07 o 
  -9   5   5       57.01       49.04     23.34 o 
  -8   5   5        1.72       -8.99     14.82 o 
  -7   5   5       50.81       39.59      8.90 o 
  -6   5   5      171.80      153.36     12.17 o 
  -5   5   5      306.99      307.80     14.50 o 
  -4   5   5      111.27       98.04      8.02 o 
  -3   5   5     1190.65     1169.31     25.02 o 
  -2   5   5     3785.88     3802.16     80.89 o 
  -1   5   5      166.17      155.01      8.47 o 
   0   5   5      854.64      849.24     22.21 o 
   1   5   5     1053.95     1164.53     23.49 o 
   2   5   5     3122.93     3471.45     62.82 o 
   3   5   5     3708.21     3875.30     69.90 o 
   4   5   5     3721.41     3979.28     81.98 o 
   5   5   5     2009.62     1999.12     87.23 o 
   6   5   5     1931.43     1754.80     42.03 o 
   7   5   5     2655.78     2858.79    145.06 o 
   8   5   5     8829.29     8843.84    183.08 o 
   9   5   5     9441.36     9190.85    270.13 o 
  10   5   5      110.83      144.42     13.92 o 
  11   5   5      226.50      257.12     20.88 o 
  12   5   5      384.52      356.37     26.57 o 
  -9   6   5        5.29        0.11     16.08 o 
  -8   6   5       27.81       22.86     13.64 o 
  -7   6   5        2.86        2.23     10.74 o 
  -6   6   5       25.19       39.67     11.55 o 
  -5   6   5      375.58      352.58     15.71 o 
  -4   6   5        0.70       -1.72      6.17 o 
  -3   6   5      157.01      131.87      9.03 o 
  -2   6   5     1354.03     1350.83     33.53 o 
  -1   6   5       98.77      103.90      7.65 o 
   0   6   5      125.98      125.55      7.88 o 
   1   6   5      180.25      212.86     10.12 o 
   2   6   5      579.81      649.16     15.30 o 
   3   6   5      410.61      448.64     11.94 o 
   4   6   5      176.55      185.21      9.31 o 
   5   6   5      132.87      124.57      8.49 o 
   6   6   5      202.64      203.81     11.16 o 
   7   6   5       17.16       29.06      7.23 o 
   8   6   5       77.10       71.90     10.86 o 
   9   6   5      224.77      243.78     14.66 o 
  10   6   5        2.72       -4.27      8.87 o 
  11   6   5       47.78       38.71     11.20 o 
  12   6   5       21.98       31.15     15.36 o 
  -9   7   5      420.12      481.64     34.90 o 
  -8   7   5      813.25      805.85     70.85 o 
  -7   7   5     2241.74     2237.72     71.37 o 
  -6   7   5      435.85      437.41     53.43 o 
  -5   7   5      994.92     1018.10     29.71 o 
  -4   7   5      105.40      105.30     10.53 o 
  -3   7   5      265.96      233.45     13.91 o 
  -2   7   5     6285.89     6454.45    134.05 o 
  -1   7   5     1449.74     1416.03     34.91 o 
   0   7   5      179.44      139.48      8.60 o 
   1   7   5      301.41      313.70      9.73 o 
   2   7   5     1714.85     1947.53     37.86 o 
   3   7   5      466.86      509.01     14.17 o 
   4   7   5       23.48       32.52      4.16 o 
   5   7   5      143.56      138.37     11.13 o 
   6   7   5      232.99      211.47     11.86 o 
   7   7   5        1.31       -6.28      6.28 o 
   8   7   5       82.04       82.39     10.09 o 
   9   7   5        0.93        5.13      8.48 o 
  10   7   5       75.69       72.78     11.16 o 
  11   7   5        1.54       -6.95     10.41 o 
  12   7   5        1.15      -11.31     11.31 o 
  -8   8   5       33.59       26.07     15.70 o 
  -7   8   5      106.67      104.46     17.02 o 
  -6   8   5      298.87      271.53     21.11 o 
  -5   8   5      741.92      743.41     32.80 o 
  -4   8   5      122.76      131.96     11.41 o 
  -3   8   5       10.40        7.45      5.96 o 
  -2   8   5     3084.23     3034.66     67.93 o 
  -1   8   5     1578.85     1597.24     39.25 o 
   0   8   5      837.20      876.44     20.07 o 
   1   8   5      919.84      881.56     21.93 o 
   2   8   5     1858.48     1990.23     39.21 o 
   3   8   5     1978.06     2112.26     41.28 o 
   4   8   5      669.54      700.48     17.23 o 
   5   8   5      482.11      455.06     16.86 o 
   6   8   5      842.69      750.04     23.67 o 
   7   8   5     3492.32     3666.90     81.90 o 
   8   8   5     5663.28     5930.39    212.20 o 
   9   8   5     4488.44     4439.07     99.39 o 
  10   8   5      211.40      210.48     15.88 o 
  11   8   5      363.76      353.16     20.04 o 
  12   8   5      892.22      857.73     32.69 o 
  -7   9   5        7.76        5.33     13.26 o 
  -6   9   5       14.92        3.24     12.41 o 
  -5   9   5      517.09      489.54     27.61 o 
  -4   9   5       75.68       85.10     18.59 o 
  -3   9   5        2.49       -2.01      5.95 o 
  -2   9   5      498.06      513.59     18.86 o 
  -1   9   5      148.73      174.03     12.61 o 
   0   9   5      212.52      238.60     22.32 o 
   1   9   5       35.27       30.80      5.90 o 
   2   9   5      146.09      156.32      8.01 o 
   3   9   5      119.80      128.24     14.62 o 
   4   9   5       14.76        8.52      4.45 o 
   5   9   5       15.59       16.32      8.60 o 
   6   9   5       41.80       28.05     11.78 o 
   7   9   5       35.14       19.89      8.98 o 
   8   9   5       20.02       23.89     10.49 o 
   9   9   5       23.36       26.04      9.59 o 
  10   9   5       53.58       48.53     11.37 o 
  11   9   5      104.65       90.19     16.02 o 
  12   9   5       86.11       74.02     15.14 o 
  -7  10   5      236.03      218.81     23.15 o 
  -6  10   5       23.33       31.05     14.56 o 
  -5  10   5      946.35      980.90     41.40 o 
  -4  10   5      925.34      926.48     38.62 o 
  -3  10   5      105.66      128.93     11.07 o 
  -2  10   5      483.73      437.22     18.01 o 
  -1  10   5      762.90      809.18     25.22 o 
   0  10   5      271.17      303.02     14.46 o 
   1  10   5      128.38       97.07      8.88 o 
   2  10   5      538.98      488.68     14.81 o 
   3  10   5      200.85      211.59     13.09 o 
   4  10   5      852.08      924.64     22.31 o 
   5  10   5       36.41       35.08      7.33 o 
   6  10   5      301.63      299.27     14.80 o 
   7  10   5        1.39        6.50      7.79 o 
   8  10   5        7.23       14.05      8.89 o 
   9  10   5       12.90        3.28      9.55 o 
  10  10   5      124.40      118.24     14.19 o 
  11  10   5       61.41       51.03     16.06 o 
  12  10   5       43.96       18.33     13.67 o 
  -6  11   5        2.07       15.19     14.62 o 
  -5  11   5      365.25      350.18     25.44 o 
  -4  11   5     1309.47     1266.04     48.73 o 
  -3  11   5       33.24       29.29     12.72 o 
  -2  11   5      821.39      811.83     26.49 o 
  -1  11   5     1504.26     1538.30     40.54 o 
   0  11   5      805.14      862.84     26.65 o 
   1  11   5      317.49      286.78     14.45 o 
   2  11   5      208.59      183.17      9.57 o 
   3  11   5     1212.39     1215.13     34.76 o 
   4  11   5      616.49      635.94     21.89 o 
   5  11   5      926.79      940.40     32.97 o 
   6  11   5      162.34      168.53     12.29 o 
   7  11   5      792.83      749.00     25.70 o 
   8  11   5     2641.77     2736.12     91.62 o 
   9  11   5     1392.45     1446.20    111.81 o 
  10  11   5       42.34       40.85     11.89 o 
  11  11   5      204.79      182.41     17.77 o 
  -5  12   5       50.14       40.40     16.23 o 
  -4  12   5      150.98      157.60     35.94 o 
  -3  12   5       64.91       55.60     15.23 o 
  -2  12   5      411.45      419.93     33.79 o 
  -1  12   5       24.71       13.74      7.75 o 
   0  12   5       74.81       76.96      9.87 o 
   1  12   5        2.45        6.22      6.89 o 
   2  12   5        0.72        1.65      8.31 o 
   3  12   5       46.08       46.13      6.87 o 
   4  12   5       12.37       21.10      7.68 o 
   5  12   5       19.08       15.93     10.01 o 
   6  12   5        8.38       12.34      7.80 o 
   7  12   5        4.06        7.95      8.58 o 
   8  12   5       70.53       76.07     11.22 o 
   9  12   5       56.04       43.52     11.42 o 
  10  12   5       37.82       29.39     12.46 o 
  11  12   5       18.08        3.95     12.38 o 
  -4  13   5     1106.88     1156.22     48.63 o 
  -3  13   5       32.89       36.05     15.54 o 
  -2  13   5      142.10      140.46     18.50 o 
  -1  13   5      416.56      418.14     19.22 o 
   0  13   5       40.86       65.62     10.34 o 
   1  13   5      116.01      105.17     11.53 o 
   2  13   5       42.41       36.42      8.91 o 
   3  13   5      298.74      275.73     14.89 o 
   4  13   5       47.84       37.14      8.78 o 
   5  13   5       43.37       26.26      9.43 o 
   6  13   5      158.28      140.94     19.71 o 
   7  13   5       70.43       78.53     11.42 o 
   8  13   5      271.24      265.79     17.38 o 
   9  13   5       34.98       44.60     12.13 o 
  10  13   5        0.45       12.48     11.57 o 
  -3  14   5      762.75      846.47     41.19 o 
  -2  14   5      631.89      673.18     35.27 o 
  -1  14   5     1243.07     1312.99     50.20 o 
   0  14   5      860.63      882.50     51.50 o 
   1  14   5      362.26      388.61     37.52 o 
   2  14   5       12.34       16.01      9.29 o 
   3  14   5      492.57      535.85     27.51 o 
   4  14   5      257.17      293.59     20.70 o 
   5  14   5     1529.44     1569.68     51.06 o 
   6  14   5      526.86      535.24     25.58 o 
   7  14   5        8.03       18.13      9.88 o 
   8  14   5      569.93      571.92     26.49 o 
   9  14   5      627.81      576.41     26.20 o 
  10  14   5       50.03       69.44     14.61 o 
  -2  15   5      527.66      526.70     45.35 o 
  -1  15   5       34.59       35.46     15.38 o 
   0  15   5        3.96       -9.05     15.04 o 
   1  15   5        0.10       -6.18      9.11 o 
   2  15   5       40.78       24.14     10.49 o 
   3  15   5       23.25       10.67     11.80 o 
   4  15   5        2.08       -5.75     12.23 o 
   5  15   5        6.30       24.73     12.23 o 
   6  15   5        8.31        8.46     11.57 o 
   7  15   5        6.14       11.41      9.90 o 
   8  15   5      109.58      108.78     19.60 o 
   9  15   5      323.97      312.63     20.55 o 
   0  16   5      222.68      250.82     26.90 o 
   1  16   5      132.82      135.04     18.81 o 
   2  16   5      793.05      736.68     73.81 o 
   3  16   5        0.17       -4.57     11.80 o 
   4  16   5      148.99      112.79     22.82 o 
   5  16   5        0.74        0.72     17.12 o 
   6  16   5       28.07       31.54     13.70 o 
   7  16   5       11.65       26.05     15.11 o 
   3  17   5     1782.29     1670.70    172.08 o 
   4  17   5      258.19      273.69     23.78 o 
  -4 -13   6     1028.09      953.26     33.93 o 
  -3 -13   6      559.85      518.86     31.32 o 
  -2 -13   6      264.54      227.45     60.69 o 
  -1 -13   6      206.36      247.07     22.74 o 
   0 -13   6     1018.00     1081.00     46.30 o 
   1 -13   6     1797.32     1862.88     82.41 o 
  -6 -12   6      197.71      198.92     22.06 o 
  -5 -12   6        0.67      -11.74     11.74 o 
  -4 -12   6       36.12       59.38     12.61 o 
  -3 -12   6      399.26      422.64     21.04 o 
  -2 -12   6      552.44      582.72     31.50 o 
  -1 -12   6      102.97       96.35     25.57 o 
   0 -12   6      270.08      251.37     30.09 o 
   1 -12   6        2.22       -9.59     12.62 o 
   2 -12   6      204.98      199.24     35.20 o 
   3 -12   6       65.45       46.87     25.86 o 
  -7 -11   6      521.85      578.90     33.57 o 
  -6 -11   6      709.09      672.09     34.55 o 
  -5 -11   6       99.10       95.67     13.19 o 
  -4 -11   6      267.68      242.64     16.39 o 
  -3 -11   6      740.50      761.81     27.61 o 
  -2 -11   6      501.41      505.64     22.19 o 
  -1 -11   6      101.94       73.23     14.59 o 
   0 -11   6       55.53       42.86     31.57 o 
   1 -11   6       38.09       18.75     12.64 o 
   2 -11   6       51.32       71.07     15.38 o 
   3 -11   6       87.60       57.35     18.38 o 
   4 -11   6        6.56       -9.37     12.98 o 
   5 -11   6       28.85       14.05     11.81 o 
  -8 -10   6      171.59      167.28     21.78 o 
  -7 -10   6      619.61      583.36     32.46 o 
  -6 -10   6      897.98      903.19     39.71 o 
  -5 -10   6      309.34      301.97     17.60 o 
  -4 -10   6      839.28      876.70     29.75 o 
  -3 -10   6     1844.93     1964.72     50.82 o 
  -2 -10   6     1471.93     1537.06     41.64 o 
  -1 -10   6      985.47     1043.76     31.53 o 
   0 -10   6     1545.57     1587.24     54.38 o 
   1 -10   6     1705.55     1651.86     56.12 o 
   2 -10   6      928.34      864.89     36.90 o 
   3 -10   6     3363.93     3424.54    100.68 o 
   4 -10   6      119.72       96.61     12.63 o 
   5 -10   6        8.77        5.25     10.11 o 
   6 -10   6     1457.76     1500.75     45.55 o 
  -9  -9   6       17.70       12.77     16.40 o 
  -8  -9   6      118.64      132.49     19.70 o 
  -7  -9   6       41.28       48.31     15.32 o 
  -6  -9   6       39.12       40.06     14.09 o 
  -5  -9   6      133.83      139.59     12.87 o 
  -4  -9   6        6.44        5.87      8.64 o 
  -3  -9   6       15.21       20.98      8.53 o 
  -2  -9   6      265.92      259.07     17.40 o 
  -1  -9   6      478.69      502.94     26.71 o 
   0  -9   6       15.36        8.89      9.83 o 
   1  -9   6        2.51       10.78     10.47 o 
   2  -9   6      178.00      180.70     16.64 o 
   3  -9   6       18.67       16.34     11.36 o 
   4  -9   6      107.23       89.17     11.61 o 
   5  -9   6       39.72       33.91     10.44 o 
   6  -9   6        1.60       12.12     10.44 o 
   7  -9   6        3.55       -2.27     11.36 o 
  -9  -8   6      213.63      185.13     22.53 o 
  -8  -8   6      358.55      382.97     26.67 o 
  -7  -8   6       44.21       60.43     15.22 o 
  -6  -8   6      249.52      227.55     15.13 o 
  -5  -8   6      372.78      379.94     36.18 o 
  -4  -8   6      172.96      175.60     12.90 o 
  -3  -8   6      139.87      138.83     16.44 o 
  -2  -8   6      179.93      186.54     12.31 o 
  -1  -8   6      124.68      123.88     10.38 o 
   0  -8   6      137.28      142.84     18.33 o 
   1  -8   6       21.41        8.86     10.75 o 
   2  -8   6        0.00       -0.43      6.27 o 
   3  -8   6       20.46       14.30      7.14 o 
   4  -8   6      179.88      172.00     13.03 o 
   5  -8   6        2.24       -3.49      8.25 o 
   6  -8   6       69.68       62.81     11.52 o 
   7  -8   6       42.86       44.12     11.99 o 
   8  -8   6       18.66       -3.75     12.06 o 
  -9  -7   6      190.67      169.94     39.72 o 
  -8  -7   6      740.86      773.67    114.79 o 
  -7  -7   6      264.18      267.64     16.20 o 
  -6  -7   6       15.12       19.31      8.76 o 
  -5  -7   6        6.90        4.42      8.49 o 
  -4  -7   6      312.49      318.66     32.59 o 
  -3  -7   6     4755.19     4824.56    104.64 o 
  -2  -7   6     4557.79     4792.57    103.59 o 
  -1  -7   6     2289.07     2262.61     53.35 o 
   0  -7   6     2404.67     2424.45     56.12 o 
   1  -7   6     2396.61     2461.65     60.49 o 
   2  -7   6        8.43       21.64     14.85 o 
   3  -7   6     2557.65     2496.06     59.10 o 
   4  -7   6     3204.13     3076.05     71.59 o 
   5  -7   6       38.78       33.08      9.28 o 
   6  -7   6      664.18      677.16     32.66 o 
   7  -7   6      774.99      768.96     28.59 o 
   8  -7   6      883.99      887.84     31.99 o 
   9  -7   6      293.45      320.92     20.95 o 
 -10  -6   6       80.80       86.15     31.20 o 
  -9  -6   6       87.83       65.75     16.15 o 
  -8  -6   6      217.63      203.24     19.39 o 
  -7  -6   6       24.46       27.24      8.99 o 
  -6  -6   6      131.38      123.25     11.01 o 
  -5  -6   6       94.39       95.15     14.22 o 
  -4  -6   6      245.80      227.57     12.72 o 
  -3  -6   6        1.41        5.72      5.99 o 
  -2  -6   6        2.72       -2.23      5.71 o 
  -1  -6   6      166.54      174.53     10.50 o 
   0  -6   6        4.55        4.77      3.81 o 
   1  -6   6        4.47        2.18      3.72 o 
   2  -6   6      330.31      327.10     14.09 o 
   3  -6   6       25.50       23.46      6.72 o 
   4  -6   6      266.24      247.61     13.59 o 
   5  -6   6       72.82       80.25      9.84 o 
   6  -6   6      286.80      281.64     15.89 o 
   7  -6   6       38.96       36.08     10.28 o 
   8  -6   6      151.32      158.89     14.82 o 
   9  -6   6      297.08      302.67     19.73 o 
 -10  -5   6      227.76      244.32     27.42 o 
  -9  -5   6      175.52      173.26     19.44 o 
  -8  -5   6      469.65      473.51     21.76 o 
  -7  -5   6        8.48        6.03      7.86 o 
  -6  -5   6       11.84       10.45      7.27 o 
  -5  -5   6      215.47      209.75     13.63 o 
  -4  -5   6      257.81      243.25     15.90 o 
  -3  -5   6       24.75       32.65      8.13 o 
  -2  -5   6        1.15       -0.06      5.12 o 
  -1  -5   6       16.54        7.68      5.38 o 
   0  -5   6       34.25       40.63      6.46 o 
   1  -5   6       28.65       31.25      4.42 o 
   2  -5   6        5.80       10.78      3.89 o 
   3  -5   6       42.84       41.57      8.85 o 
   4  -5   6      392.28      373.96     16.08 o 
   5  -5   6       14.12       14.70      7.20 o 
   6  -5   6       51.76       52.18      9.22 o 
   7  -5   6      194.22      190.42     14.08 o 
   8  -5   6      107.22      107.22     12.95 o 
   9  -5   6      193.10      183.50     16.16 o 
  10  -5   6        6.30        3.47     10.95 o 
 -10  -4   6      257.97      263.92     31.50 o 
  -9  -4   6      650.58      659.89     32.24 o 
  -8  -4   6     1797.90     1697.03     45.44 o 
  -7  -4   6      756.80      843.07     27.59 o 
  -6  -4   6      140.49      115.43     10.34 o 
  -5  -4   6      160.67      152.42     10.78 o 
  -4  -4   6        9.84       14.56      6.07 o 
  -3  -4   6     5349.26     5061.89    107.40 o 
  -2  -4   6     5690.45     5698.66    119.59 o 
  -1  -4   6      747.86      642.66     19.60 o 
   0  -4   6     1840.21     1767.31     34.82 o 
   1  -4   6    10190.23    10746.68    187.69 o 
   2  -4   6      444.97      424.31     12.06 o 
   3  -4   6      104.38       60.35      4.81 o 
   4  -4   6     2747.17     2550.97     64.75 o 
   5  -4   6      461.15      479.86     18.38 o 
   6  -4   6      704.16      714.36     23.94 o 
   7  -4   6      255.66      259.55     27.85 o 
   8  -4   6      559.35      576.05     23.29 o 
   9  -4   6      402.72      421.33     21.07 o 
  10  -4   6       86.17       97.28     13.61 o 
 -10  -3   6      142.15      206.96     21.04 o 
  -9  -3   6      264.46      252.62     20.23 o 
  -8  -3   6      257.62      265.71     28.17 o 
  -7  -3   6      181.74      173.50     12.59 o 
  -6  -3   6       84.66       68.51      8.92 o 
  -5  -3   6       12.10       12.62      6.22 o 
  -4  -3   6      138.85      127.31      9.14 o 
  -3  -3   6        2.80       -0.56      5.88 o 
  -2  -3   6        6.57       11.67      5.02 o 
  -1  -3   6      310.83      341.13     13.16 o 
   0  -3   6       18.88       24.69      3.32 o 
   1  -3   6     1431.51     1504.70     40.13 o 
   2  -3   6       11.21        9.39      3.44 o 
   3  -3   6        0.71        4.50      3.17 o 
   4  -3   6       60.18       47.35      6.58 o 
   5  -3   6        2.61       -5.21      5.21 o 
   6  -3   6      810.41      819.38     36.49 o 
   7  -3   6      270.56      279.14     21.95 o 
   8  -3   6      139.81      106.91     12.59 o 
   9  -3   6      554.26      546.94     27.10 o 
  10  -3   6      151.50      160.53     14.99 o 
  11  -3   6       11.83       34.17     15.32 o 
 -10  -2   6      213.27      242.50     21.74 o 
  -9  -2   6      351.74      357.87     23.01 o 
  -8  -2   6      507.58      484.58     20.66 o 
  -7  -2   6       61.67       55.67      9.05 o 
  -6  -2   6      132.86      125.48     12.21 o 
  -5  -2   6        1.09        5.76      5.75 o 
  -4  -2   6       36.39       31.81      6.26 o 
  -3  -2   6        4.16       -4.35      4.35 o 
  -2  -2   6       12.95       11.00      4.73 o 
  -1  -2   6      149.01      173.79      8.72 o 
   0  -2   6       39.83       54.76      3.95 o 
   1  -2   6      457.99      474.18     12.11 o 
   2  -2   6      716.14      718.53     16.61 o 
   3  -2   6       18.34       24.86      4.06 o 
   4  -2   6      135.81      113.56      5.80 o 
   5  -2   6        7.78       -0.01      5.04 o 
   6  -2   6       64.70       76.98     14.34 o 
   7  -2   6      238.92      238.97     15.71 o 
   8  -2   6       28.53       33.22      8.83 o 
   9  -2   6      241.26      233.46     16.46 o 
  10  -2   6       36.60       36.88     13.62 o 
  11  -2   6        3.21        2.39     13.67 o 
 -10  -1   6      660.84      697.57     34.03 o 
  -9  -1   6     1857.77     2112.28     54.35 o 
  -8  -1   6     1335.20     1305.68     37.11 o 
  -7  -1   6      943.10     1021.14     30.31 o 
  -6  -1   6        7.62        5.14      5.60 o 
  -5  -1   6      773.85      764.88     22.70 o 
  -4  -1   6      529.30      500.21     13.95 o 
  -3  -1   6     4657.92     4789.98     98.88 o 
  -2  -1   6     5310.58     5209.09    159.70 o 
  -1  -1   6      968.44     1335.05     31.73 o 
   0  -1   6      618.24      955.91     19.96 o 
   1  -1   6    13547.69    14174.97    244.82 o 
   2  -1   6    11895.19    12097.61    209.63 o 
   3  -1   6      732.34      676.46     15.79 o 
   4  -1   6     1787.05     1675.16     33.16 o 
   5  -1   6      397.28      337.63     10.49 o 
   6  -1   6     1002.38      963.51     27.22 o 
   7  -1   6       77.39       85.75      9.10 o 
   8  -1   6       25.35       25.96      7.94 o 
   9  -1   6      254.52      291.75     16.06 o 
  10  -1   6      132.50      142.56     24.08 o 
  11  -1   6      163.14      157.15     29.42 o 
 -10   0   6       59.41       61.04     21.79 o 
  -9   0   6      169.51      207.83     15.37 o 
  -8   0   6       26.80       29.95      9.04 o 
  -7   0   6      114.32      134.35      9.47 o 
  -6   0   6       57.46       62.10      8.86 o 
  -5   0   6       29.06       26.96      5.59 o 
  -4   0   6       32.62       36.08      5.01 o 
  -3   0   6       28.75       21.15      4.96 o 
  -2   0   6      279.37      274.99      8.86 o 
  -1   0   6      203.00      223.96      7.68 o 
   0   0   6      450.40      556.44     13.23 o 
   1   0   6     1498.17     1548.35     30.05 o 
   2   0   6     2506.70     2648.58     48.90 o 
   3   0   6      906.07      898.17     19.52 o 
   4   0   6     1367.80     1271.99     26.10 o 
   5   0   6       67.96       42.37      4.53 o 
   6   0   6      759.39      709.37     19.60 o 
   7   0   6      140.81      176.31      9.56 o 
   8   0   6       92.43       79.90      9.21 o 
   9   0   6      345.32      348.51     22.53 o 
  10   0   6      685.96      668.77     32.80 o 
  11   0   6     1020.85     1007.91     43.07 o 
  12   0   6       15.95       -3.19     15.09 o 
 -10   1   6       26.02       26.27     14.57 o 
  -9   1   6      274.74      249.14     19.85 o 
  -8   1   6      194.94      172.09     11.36 o 
  -7   1   6       60.61       52.41      7.66 o 
  -6   1   6       29.02       25.02      6.11 o 
  -5   1   6       10.74        6.16      4.95 o 
  -4   1   6       19.67       15.46      4.71 o 
  -3   1   6       73.85       74.70      5.33 o 
  -2   1   6      149.21      160.05      6.87 o 
  -1   1   6       59.44       78.74      4.71 o 
   0   1   6      149.92      177.90      6.69 o 
   1   1   6      107.17      100.00      5.23 o 
   2   1   6     1815.94     1943.17     36.90 o 
   3   1   6      440.97      437.59     12.00 o 
   4   1   6      691.57      683.63     16.10 o 
   5   1   6      169.88      161.18      7.10 o 
   6   1   6      124.70      118.18     11.55 o 
   7   1   6      186.51      208.50      9.08 o 
   8   1   6       87.10       96.66      9.30 o 
   9   1   6        0.62        4.83     11.78 o 
  10   1   6       51.24       63.99     13.94 o 
  11   1   6      156.28      161.51     19.25 o 
  12   1   6        6.99        5.34     13.64 o 
 -10   2   6      234.81      245.59     31.42 o 
  -9   2   6     2928.36     3451.50     80.37 o 
  -8   2   6     1438.23     1622.20     43.40 o 
  -7   2   6     1309.67     1312.71     33.72 o 
  -6   2   6      308.47      385.62     14.70 o 
  -5   2   6     4087.04     3968.68     74.12 o 
  -4   2   6     3902.71     3885.37     71.84 o 
  -3   2   6     2984.02     3001.81     56.03 o 
  -2   2   6     4684.66     4741.59     84.98 o 
  -1   2   6      253.84      462.11     11.66 o 
   0   2   6      160.52      320.17      9.16 o 
   1   2   6     2074.91     2065.91     48.78 o 
   2   2   6     9319.27    10221.16    177.47 o 
   3   2   6     4354.27     4558.42     81.59 o 
   4   2   6     6751.42     6874.45    121.16 o 
   5   2   6     1711.30     1716.65     34.02 o 
   6   2   6     1304.69     1197.37     26.65 o 
   7   2   6      193.71      190.99     15.90 o 
   8   2   6       52.63       41.91      7.89 o 
   9   2   6      115.77      112.81     19.34 o 
  10   2   6       45.03       53.11     13.31 o 
  11   2   6      168.66      160.76     18.86 o 
  12   2   6        8.15      -12.64     12.64 o 
 -10   3   6       30.21       24.47     16.03 o 
  -9   3   6       57.16       48.96     15.73 o 
  -8   3   6        1.92        4.31      8.75 o 
  -7   3   6        0.11       -5.65      7.64 o 
  -6   3   6       26.50       36.36      9.06 o 
  -5   3   6       18.52       13.63      5.34 o 
  -4   3   6       19.14       21.90      4.55 o 
  -3   3   6       39.77       32.64      4.53 o 
  -2   3   6      285.61      276.74      9.89 o 
  -1   3   6       95.74       81.80      4.44 o 
   0   3   6       30.99       21.35      3.22 o 
   1   3   6       53.09       41.65      3.81 o 
   2   3   6     2043.13     2306.09     43.07 o 
   3   3   6     2627.28     2725.38     50.42 o 
   4   3   6     5474.52     5923.31    105.07 o 
   5   3   6     2671.50     2768.83     51.89 o 
   6   3   6     2259.21     2118.77     46.62 o 
   7   3   6     1194.08     1175.99     37.97 o 
   8   3   6       25.17       29.68      7.43 o 
   9   3   6      250.24      274.80     17.12 o 
  10   3   6      123.51      147.85     22.23 o 
  11   3   6     1602.93     1608.97     57.48 o 
  12   3   6      483.94      461.75     30.46 o 
  -9   4   6       70.34       86.07     16.69 o 
  -8   4   6        8.06        2.47      9.94 o 
  -7   4   6        6.67       11.99     10.62 o 
  -6   4   6       10.96       13.43     10.32 o 
  -5   4   6        0.70        2.85      7.38 o 
  -4   4   6       28.72       37.68      5.33 o 
  -3   4   6      211.61      192.68      8.05 o 
  -2   4   6      487.50      489.70     12.52 o 
  -1   4   6       69.01       57.63      5.92 o 
   0   4   6      154.21      147.48      7.87 o 
   1   4   6       54.67       44.26      3.76 o 
   2   4   6      358.58      374.42     10.43 o 
   3   4   6      652.62      701.17     16.29 o 
   4   4   6     1388.23     1464.54     29.37 o 
   5   4   6      744.37      752.67     24.60 o 
   6   4   6      310.42      295.48     14.27 o 
   7   4   6      412.38      409.61     16.47 o 
   8   4   6       11.12       10.25      8.80 o 
   9   4   6       38.20       36.79      8.81 o 
  10   4   6        1.11       13.13     10.97 o 
  11   4   6      113.37      129.71     17.70 o 
  12   4   6       38.06       35.64     16.45 o 
  -9   5   6     1082.97     1174.33     49.87 o 
  -8   5   6     1369.02     1394.99     68.77 o 
  -7   5   6     2142.35     2170.35     54.06 o 
  -6   5   6     1263.34     1405.16     37.80 o 
  -5   5   6     4338.14     4420.93     95.84 o 
  -4   5   6     4070.63     3980.18     86.45 o 
  -3   5   6     1100.71     1049.85     32.08 o 
  -2   5   6     4665.97     4888.15    102.75 o 
  -1   5   6      803.02      734.82     22.53 o 
   0   5   6     2648.41     2962.93     63.99 o 
   1   5   6     1416.51     1411.62     29.15 o 
   2   5   6      740.82      712.25     17.91 o 
   3   5   6     2291.84     2520.75     47.24 o 
   4   5   6     5130.76     5541.86     98.90 o 
   5   5   6     1584.80     1690.90     33.69 o 
   6   5   6      999.39      988.10     28.04 o 
   7   5   6     1132.18     1078.14     29.86 o 
   8   5   6       76.62       74.74     10.42 o 
   9   5   6      248.64      213.90     13.66 o 
  10   5   6       41.27       30.39     12.82 o 
  11   5   6        0.80       -9.28     11.71 o 
  12   5   6        4.13       12.28     14.60 o 
  -9   6   6        8.15        5.85     14.44 o 
  -8   6   6        3.85       -5.96     13.15 o 
  -7   6   6        8.03        6.83     11.84 o 
  -6   6   6        2.81       11.37      7.99 o 
  -5   6   6       17.56       14.31      7.32 o 
  -4   6   6      417.95      400.45     16.88 o 
  -3   6   6      321.02      304.52     20.81 o 
  -2   6   6      620.89      658.73     20.45 o 
  -1   6   6      216.48      226.81     10.99 o 
   0   6   6      658.10      704.78     20.50 o 
   1   6   6      607.24      654.40     15.21 o 
   2   6   6      812.24      841.12     18.70 o 
   3   6   6     3066.32     3273.30     60.31 o 
   4   6   6     4624.26     4982.04     89.64 o 
   5   6   6     2754.26     2876.85     54.09 o 
   6   6   6     2002.38     1871.24     45.01 o 
   7   6   6     3943.54     3937.12     86.43 o 
   8   6   6     2250.57     2143.43     66.61 o 
   9   6   6     4049.18     3894.34     87.71 o 
  10   6   6      426.74      501.45     21.78 o 
  11   6   6       18.41       42.39     10.89 o 
  12   6   6      408.63      379.91     27.35 o 
  -8   7   6        0.68        1.06     13.77 o 
  -7   7   6       68.84       93.64     29.35 o 
  -6   7   6       37.58       42.01      9.20 o 
  -5   7   6       33.22       33.16      8.76 o 
  -4   7   6       34.73       22.59      7.83 o 
  -3   7   6       35.75       45.72      7.50 o 
  -2   7   6      612.14      588.87     21.35 o 
  -1   7   6      264.39      281.11     12.74 o 
   0   7   6      252.08      253.12     11.68 o 
   1   7   6      404.47      439.61     11.89 o 
   2   7   6      245.69      267.80      9.32 o 
   3   7   6      462.42      486.75     13.30 o 
   4   7   6      813.46      912.83     20.60 o 
   5   7   6      375.71      399.66     15.45 o 
   6   7   6       52.53       61.55      7.87 o 
   7   7   6      210.90      228.22     12.99 o 
   8   7   6      103.26      108.17     11.24 o 
   9   7   6       74.31       49.33      9.92 o 
  10   7   6       36.54       61.84     11.29 o 
  11   7   6       16.03       13.78     10.48 o 
  12   7   6        8.64        4.33     11.46 o 
  -8   8   6      717.05      750.82     59.36 o 
  -7   8   6     1628.59     1732.70     96.71 o 
  -6   8   6     1190.49     1327.14     49.24 o 
  -5   8   6     2206.06     2193.96     54.13 o 
  -4   8   6     2614.92     2611.69     61.44 o 
  -3   8   6      158.99      149.35     13.71 o 
  -2   8   6     3026.82     3107.14     69.79 o 
  -1   8   6     1295.81     1231.37     40.49 o 
   0   8   6     1012.89     1108.68     29.64 o 
   1   8   6     2108.92     2379.43     61.35 o 
   2   8   6      294.65      297.73     15.19 o 
   3   8   6     1874.65     2009.22     39.72 o 
   4   8   6     2938.34     3191.54     59.97 o 
   5   8   6      133.59      160.59     13.75 o 
   6   8   6       51.47       38.65      7.56 o 
   7   8   6      356.04      340.79     16.14 o 
   8   8   6      357.43      325.68     26.29 o 
   9   8   6      373.58      367.63     18.40 o 
  10   8   6      133.00      116.16     13.18 o 
  11   8   6        0.00       10.01     10.94 o 
  12   8   6       44.19       38.71     13.38 o 
  -7   9   6       44.02       68.00     23.20 o 
  -6   9   6      103.49      118.33     41.94 o 
  -5   9   6       72.77       93.99     15.12 o 
  -4   9   6      415.33      376.09     17.49 o 
  -3   9   6      202.76      186.85     14.21 o 
  -2   9   6     1102.69     1104.36     31.18 o 
  -1   9   6     1145.67     1198.72     32.50 o 
   0   9   6      258.79      243.59     12.56 o 
   1   9   6     1257.22     1322.78     34.16 o 
   2   9   6     1084.58     1212.22     26.60 o 
   3   9   6     2739.15     2858.74     54.83 o 
   4   9   6     2873.43     3068.07     58.46 o 
   5   9   6     1216.07     1309.18     43.49 o 
   6   9   6      296.36      267.26     21.42 o 
   7   9   6     2366.28     2354.49     66.19 o 
   8   9   6     4303.12     4216.54    163.28 o 
   9   9   6     7625.64     7474.34    159.23 o 
  10   9   6     3285.34     3310.83     96.81 o 
  11   9   6       11.37       27.85     11.73 o 
  12   9   6      221.28      240.19     19.13 o 
  -7  10   6        9.56        2.95     15.95 o 
  -6  10   6        8.74       15.02     29.64 o 
  -5  10   6      132.02      120.63     17.25 o 
  -4  10   6      255.54      264.74     21.14 o 
  -3  10   6       13.73        4.20      7.48 o 
  -2  10   6      157.84      146.43     11.25 o 
  -1  10   6      384.44      368.90     16.53 o 
   0  10   6       97.92       98.10      9.47 o 
   1  10   6      129.67      129.29     10.61 o 
   2  10   6      176.81      178.52     11.03 o 
   3  10   6      434.34      458.50     14.36 o 
   4  10   6      355.55      386.44     13.18 o 
   5  10   6      109.47      107.25      9.80 o 
   6  10   6       10.93       13.15      7.61 o 
   7  10   6        3.76        6.54      7.95 o 
   8  10   6       69.54       58.76     10.63 o 
   9  10   6      106.45      113.70     26.80 o 
  10  10   6        9.14       23.70     11.00 o 
  11  10   6        0.23       19.00     12.04 o 
  12  10   6       14.86        7.37     12.92 o 
  -6  11   6      297.79      282.09     25.04 o 
  -5  11   6      174.84      161.57     27.72 o 
  -4  11   6     1321.98     1344.71     60.47 o 
  -3  11   6       30.36       31.53     12.99 o 
  -2  11   6      866.56      855.83     27.61 o 
  -1  11   6     1325.39     1136.94     32.88 o 
   0  11   6      119.79      100.01     13.46 o 
   1  11   6      631.25      661.46     22.55 o 
   2  11   6        2.90        8.46      6.55 o 
   3  11   6      507.13      522.05     16.16 o 
   4  11   6     1860.62     1878.49     46.38 o 
   5  11   6       22.34       22.95      7.51 o 
   6  11   6      305.15      329.46     16.22 o 
   7  11   6       15.02       18.12      8.28 o 
   8  11   6       74.41       75.78     11.69 o 
   9  11   6        2.19       -4.42     10.87 o 
  10  11   6        5.13        9.23     11.41 o 
  11  11   6        0.22      -11.78     12.49 o 
  -5  12   6      204.96      240.76     23.85 o 
  -4  12   6      487.88      474.31     38.39 o 
  -3  12   6       19.97       36.97     14.92 o 
  -2  12   6      180.29      156.93     13.04 o 
  -1  12   6     2067.74     2045.09     51.80 o 
   0  12   6      465.91      448.44     23.11 o 
   1  12   6      476.35      455.17     19.14 o 
   2  12   6      437.66      457.88     18.97 o 
   3  12   6     1398.09     1375.86     37.03 o 
   4  12   6     1580.02     1706.85     43.71 o 
   5  12   6      821.27      890.90     28.11 o 
   6  12   6       98.66      109.26     11.06 o 
   7  12   6      651.12      675.04     25.24 o 
   8  12   6     2890.04     2979.81     71.78 o 
   9  12   6     3455.24     3452.24     82.09 o 
  10  12   6     1986.01     2037.12     55.86 o 
  11  12   6      129.09      110.56     15.80 o 
  -4  13   6      511.61      498.77     31.44 o 
  -3  13   6        1.67        2.57     12.99 o 
  -2  13   6        6.07       19.96     16.38 o 
  -1  13   6      265.99      244.34     15.36 o 
   0  13   6      107.48      126.71     12.30 o 
   1  13   6       14.83       18.06      8.34 o 
   2  13   6        2.58        1.43      7.85 o 
   3  13   6       95.77      110.59     11.00 o 
   4  13   6       22.74        6.31      9.58 o 
   5  13   6       10.82       16.43      8.28 o 
   6  13   6        1.20       -7.94      7.94 o 
   7  13   6        0.75       -1.79     11.57 o 
   8  13   6       24.11       28.06     10.33 o 
   9  13   6        9.82       16.82     10.80 o 
  10  13   6       64.81       51.38     12.87 o 
  -3  14   6       66.85      101.09     19.10 o 
  -2  14   6        1.96       11.68     13.82 o 
  -1  14   6      382.48      371.41     25.94 o 
   0  14   6      186.55      168.13     14.41 o 
   1  14   6      672.72      677.14     26.99 o 
   2  14   6       12.22       11.96      8.63 o 
   3  14   6      163.84      166.42     22.08 o 
   4  14   6       83.87       44.54     12.16 o 
   5  14   6       15.67       17.18     11.20 o 
   6  14   6       23.77       20.29      9.49 o 
   7  14   6      125.02      141.58     14.53 o 
   8  14   6       30.14       46.06     12.95 o 
   9  14   6       73.70       63.56     13.18 o 
  10  14   6      215.47      219.35     22.53 o 
  -2  15   6        5.04       40.97     16.36 o 
  -1  15   6     1011.60     1021.09     74.77 o 
   0  15   6      743.40      736.85     36.03 o 
   1  15   6      257.08      284.37     17.56 o 
   2  15   6       27.33       64.05     11.32 o 
   3  15   6      167.30      221.85     24.01 o 
   4  15   6      492.16      470.95     26.60 o 
   5  15   6      641.62      665.13     41.94 o 
   6  15   6      453.04      412.07     25.99 o 
   7  15   6       56.41       40.64     30.24 o 
   8  15   6     1034.94     1106.97     62.80 o 
   9  15   6     1441.99     1414.99     44.57 o 
   0  16   6       57.83       53.44     16.55 o 
   1  16   6        4.42       10.40     20.01 o 
   2  16   6       54.57       38.29     14.19 o 
   3  16   6       10.94        1.39     15.71 o 
   4  16   6        5.94       -2.49     12.17 o 
   5  16   6       20.11        6.71     12.78 o 
   6  16   6        0.01       -8.72     11.92 o 
   7  16   6        0.78        4.77     14.27 o 
   3  17   6      322.88      250.06     22.97 o 
   4  17   6        4.43       -0.55     12.77 o 
  -2 -13   7       71.18      122.02     22.75 o 
  -1 -13   7       54.86       53.22     16.50 o 
  -5 -12   7       34.87       34.11     16.80 o 
  -4 -12   7      903.50      940.70     39.69 o 
  -3 -12   7     1729.93     1835.23     51.19 o 
  -2 -12   7      467.11      515.17     44.24 o 
  -1 -12   7        7.05        4.82     13.02 o 
   0 -12   7       79.57       46.25     15.49 o 
   1 -12   7      666.71      707.28     36.26 o 
   2 -12   7      953.68      940.80     44.46 o 
  -6 -11   7      530.97      550.32     71.44 o 
  -5 -11   7       18.39       20.86     11.85 o 
  -4 -11   7        5.77        4.54     13.64 o 
  -3 -11   7      681.83      681.32     43.98 o 
  -2 -11   7       39.46       19.07     15.67 o 
  -1 -11   7       37.89       39.23     13.67 o 
   0 -11   7      198.39      216.03     20.54 o 
   1 -11   7       27.17       36.21     18.30 o 
   2 -11   7       19.90        8.86     13.03 o 
   3 -11   7       51.67       72.99     16.34 o 
   4 -11   7      131.49      152.67     20.66 o 
  -7 -10   7     1469.43     1422.32     54.82 o 
  -6 -10   7     1731.34     1697.69     60.70 o 
  -5 -10   7       30.68       33.32     11.21 o 
  -4 -10   7      244.40      256.30     16.70 o 
  -3 -10   7     1661.16     1603.72     44.41 o 
  -2 -10   7      455.97      493.65     21.91 o 
  -1 -10   7       59.97       67.09     13.94 o 
   0 -10   7      209.38      224.63     19.20 o 
   1 -10   7      246.59      222.95     19.77 o 
   2 -10   7       37.42       27.12     14.67 o 
   3 -10   7       99.68       88.88     15.67 o 
   4 -10   7       19.64        9.72     13.21 o 
   5 -10   7       58.97       71.41     17.63 o 
  -8  -9   7      109.29      127.88     46.98 o 
  -7  -9   7      858.43      815.39     38.60 o 
  -6  -9   7     1158.74     1129.19     36.01 o 
  -5  -9   7      152.93      169.63     14.50 o 
  -4  -9   7      273.78      312.76     17.70 o 
  -3  -9   7     1695.06     1616.69     81.54 o 
  -2  -9   7     1540.33     1586.75     44.13 o 
  -1  -9   7      949.06     1001.48     30.67 o 
   0  -9   7      165.82      198.26     18.12 o 
   1  -9   7     2354.88     2411.03     74.63 o 
   2  -9   7     3212.69     3029.80    122.50 o 
   3  -9   7     1556.68     1555.55     66.70 o 
   4  -9   7       33.27       47.33     10.95 o 
   5  -9   7      257.51      225.89     16.47 o 
   6  -9   7     1675.26     1699.06     48.71 o 
   7  -9   7     1143.18     1209.80     40.18 o 
  -8  -8   7       11.44        2.22     20.97 o 
  -7  -8   7       42.12       31.15     14.65 o 
  -6  -8   7      407.05      417.86     20.60 o 
  -5  -8   7      327.07      318.47     32.29 o 
  -4  -8   7        0.86       -2.60      8.19 o 
  -3  -8   7      663.44      652.90     25.75 o 
  -2  -8   7      434.20      449.23     19.00 o 
  -1  -8   7        4.33        0.20      6.90 o 
   0  -8   7       41.82       28.61      7.83 o 
   1  -8   7       21.41       21.18     12.52 o 
   2  -8   7        0.58        0.96      9.08 o 
   3  -8   7      135.64      131.44     11.54 o 
   4  -8   7      432.18      405.54     19.25 o 
   5  -8   7       45.75       27.79     10.09 o 
   6  -8   7      302.54      281.95     18.07 o 
   7  -8   7       18.70       18.14     11.44 o 
  -9  -7   7      323.27      307.43     25.57 o 
  -8  -7   7      213.81      224.89     21.51 o 
  -7  -7   7      436.75      442.58     21.27 o 
  -6  -7   7     1329.10     1313.42     66.05 o 
  -5  -7   7      638.81      608.64     23.18 o 
  -4  -7   7      151.99      140.71     12.26 o 
  -3  -7   7     1183.01     1194.74     34.05 o 
  -2  -7   7      825.35      784.02     25.37 o 
  -1  -7   7      111.00      107.86      9.92 o 
   0  -7   7       72.95       63.54      8.43 o 
   1  -7   7      106.27      103.29      9.29 o 
   2  -7   7       22.09       30.11      7.36 o 
   3  -7   7      105.25      118.16     20.86 o 
   4  -7   7       12.85        3.72      7.36 o 
   5  -7   7       24.18       21.07      9.07 o 
   6  -7   7        3.13        4.06      8.66 o 
   7  -7   7      245.41      226.78     21.62 o 
   8  -7   7        0.19      -10.93     10.93 o 
  -9  -6   7       50.19       55.69     15.82 o 
  -8  -6   7       21.29        6.30     11.89 o 
  -7  -6   7      531.73      545.17     25.65 o 
  -6  -6   7     1675.49     1652.88     44.24 o 
  -5  -6   7     2496.34     2446.41     59.13 o 
  -4  -6   7      705.65      640.81     22.48 o 
  -3  -6   7      726.99      735.73     36.16 o 
  -2  -6   7     2436.89     2609.34     74.42 o 
  -1  -6   7     4285.91     4324.62    102.46 o 
   0  -6   7     1493.59     1457.84     37.22 o 
   1  -6   7     2715.36     2860.86     64.71 o 
   2  -6   7     3231.45     3159.71     71.39 o 
   3  -6   7     2816.94     2681.84     62.51 o 
   4  -6   7     3069.88     3179.19     73.33 o 
   5  -6   7      136.30      126.01     11.51 o 
   6  -6   7      460.25      457.62     47.01 o 
   7  -6   7     2787.63     2701.47     66.90 o 
   8  -6   7      554.40      613.10     26.20 o 
   9  -6   7      492.60      562.88     26.66 o 
  -9  -5   7       29.25       42.00     15.34 o 
  -8  -5   7       63.63       79.59     19.53 o 
  -7  -5   7      106.23      112.76     20.22 o 
  -6  -5   7       33.82       38.46     11.90 o 
  -5  -5   7       90.76       92.66     10.29 o 
  -4  -5   7        0.71        4.30      6.62 o 
  -3  -5   7      172.57      147.59     10.55 o 
  -2  -5   7      685.98      663.71     31.41 o 
  -1  -5   7       72.41       71.20      7.88 o 
   0  -5   7      123.00      143.40      9.71 o 
   1  -5   7       33.73       46.17      8.67 o 
   2  -5   7       45.27       56.69      7.96 o 
   3  -5   7       23.79       19.22      9.86 o 
   4  -5   7       33.81       31.89      7.35 o 
   5  -5   7       16.52       16.41      7.55 o 
   6  -5   7       87.53       49.99     11.36 o 
   7  -5   7      126.93      131.10     13.68 o 
   8  -5   7      128.64      113.03     15.04 o 
   9  -5   7      210.15      200.48     17.09 o 
  10  -5   7      206.66      214.17     32.01 o 
 -10  -4   7       54.66       43.74     22.23 o 
  -9  -4   7      249.88      248.61     21.94 o 
  -8  -4   7      275.61      236.23     23.89 o 
  -7  -4   7      313.76      290.37     16.28 o 
  -6  -4   7      159.91      163.83     21.78 o 
  -5  -4   7      250.63      258.03     13.86 o 
  -4  -4   7       81.32       85.23     25.92 o 
  -3  -4   7      482.62      447.73     17.22 o 
  -2  -4   7      542.37      569.25     25.13 o 
  -1  -4   7       97.04       85.84      8.08 o 
   0  -4   7       57.00       62.62      4.78 o 
   1  -4   7      148.22      151.19      8.32 o 
   2  -4   7      129.11      127.92      6.92 o 
   3  -4   7        4.93       -0.71      4.80 o 
   4  -4   7       63.26       59.20      7.73 o 
   5  -4   7       46.54       39.96      7.82 o 
   6  -4   7       61.76       54.59      9.24 o 
   7  -4   7      261.88      258.96     25.02 o 
   8  -4   7       60.11       55.18     10.97 o 
   9  -4   7       54.03       65.17     12.27 o 
  10  -4   7      148.17      181.53     16.48 o 
 -10  -3   7       50.04       12.64     14.78 o 
  -9  -3   7      234.06      196.63     15.59 o 
  -8  -3   7      342.16      263.81     16.73 o 
  -7  -3   7      684.86      708.82     25.28 o 
  -6  -3   7       19.10       17.59      7.73 o 
  -5  -3   7      241.53      202.02     12.79 o 
  -4  -3   7     1485.66     1367.19     35.69 o 
  -3  -3   7     1388.86     1330.86     34.45 o 
  -2  -3   7     4904.14     5263.70    111.34 o 
  -1  -3   7     9675.59    10220.03    208.35 o 
   0  -3   7     3605.33     3625.19     78.37 o 
   1  -3   7     1839.14     1865.08     36.76 o 
   2  -3   7     2122.67     1982.89     38.81 o 
   3  -3   7      652.89      567.45     19.10 o 
   4  -3   7     7968.25     7891.71    164.23 o 
   5  -3   7     1078.11     1079.99     30.26 o 
   6  -3   7        7.49        7.38      6.66 o 
   7  -3   7     1711.50     1663.04     43.90 o 
   8  -3   7     1112.76     1108.46     50.59 o 
   9  -3   7      805.68      888.05     26.48 o 
  10  -3   7      345.20      378.39     20.73 o 
  11  -3   7      109.81       72.33     25.79 o 
 -10  -2   7       11.51        6.13     13.99 o 
  -9  -2   7       88.34       72.56     12.39 o 
  -8  -2   7      153.81      134.83     12.71 o 
  -7  -2   7      276.10      289.80     21.05 o 
  -6  -2   7        2.21       -9.10     10.05 o 
  -5  -2   7       24.80       21.73      7.18 o 
  -4  -2   7        0.45       -6.37      6.37 o 
  -3  -2   7       12.42       14.81      7.27 o 
  -2  -2   7      150.53      143.93     11.60 o 
  -1  -2   7       25.13       22.11      5.47 o 
   0  -2   7       21.03       24.80      3.59 o 
   1  -2   7      266.01      301.68      9.61 o 
   2  -2   7        1.78       -0.77      3.35 o 
   3  -2   7       74.88       81.41      5.38 o 
   4  -2   7      528.95      536.96     14.42 o 
   5  -2   7      165.36      173.41     10.41 o 
   6  -2   7        2.16        6.24      7.62 o 
   7  -2   7      153.83      142.12     11.19 o 
   8  -2   7      272.64      267.09     15.40 o 
   9  -2   7      404.86      430.71     20.33 o 
  10  -2   7      177.54      204.38     21.64 o 
  11  -2   7      216.98      179.26     21.32 o 
 -10  -1   7       19.39       25.94     20.45 o 
  -9  -1   7      158.24      150.62     14.60 o 
  -8  -1   7      234.48      193.07     14.26 o 
  -7  -1   7      590.03      602.58     31.78 o 
  -6  -1   7       11.88       16.32      7.35 o 
  -5  -1   7        4.03       -0.91      6.91 o 
  -4  -1   7        8.34       12.16      5.81 o 
  -3  -1   7      101.64       95.90      5.92 o 
  -2  -1   7       87.74       90.15      7.32 o 
  -1  -1   7       24.24       23.29      3.52 o 
   0  -1   7        8.96       13.42      4.65 o 
   1  -1   7      163.55      192.62      7.60 o 
   2  -1   7       64.81       69.77      5.04 o 
   3  -1   7        5.96        0.46      3.58 o 
   4  -1   7      147.05      135.01      6.54 o 
   5  -1   7      677.29      695.31     17.20 o 
   6  -1   7       16.24       20.36      6.38 o 
   7  -1   7      106.20       89.31      9.50 o 
   8  -1   7      236.58      252.99     14.52 o 
   9  -1   7      209.21      194.09     14.11 o 
  10  -1   7       65.24       61.69     14.92 o 
  11  -1   7        9.73        4.67     13.41 o 
 -10   0   7        8.23       -6.30     13.83 o 
  -9   0   7      546.27      663.39     48.84 o 
  -8   0   7     1437.51     1403.12     49.71 o 
  -7   0   7     3563.31     3454.56     79.07 o 
  -6   0   7       93.25       59.20      8.79 o 
  -5   0   7     1607.26     1494.11     32.30 o 
  -4   0   7      203.70      186.05      8.52 o 
  -3   0   7      927.58      740.52     17.81 o 
  -2   0   7     4937.89     4978.05     89.32 o 
  -1   0   7    10246.47    10340.00    180.15 o 
   0   0   7     4081.00     3719.85     67.34 o 
   1   0   7     1331.84     1420.21     28.52 o 
   2   0   7     6679.58     6768.62    119.46 o 
   3   0   7       17.78       47.11      8.77 o 
   4   0   7     2166.28     2030.78     39.51 o 
   5   0   7     3623.20     3679.37     68.05 o 
   6   0   7      110.54      107.89      6.71 o 
   7   0   7      908.25      870.14     26.12 o 
   8   0   7      501.06      482.98     19.03 o 
   9   0   7      500.27      531.92     78.33 o 
  10   0   7      162.97      157.22     18.22 o 
  11   0   7      172.39      172.99     20.32 o 
  12   0   7        1.98       -2.64     15.26 o 
 -10   1   7        0.53       19.44     15.51 o 
  -9   1   7      223.83      321.98     22.89 o 
  -8   1   7      263.07      302.01     46.47 o 
  -7   1   7      284.73      281.23     23.28 o 
  -6   1   7        0.88       -5.24      5.24 o 
  -5   1   7       35.54       30.96      7.83 o 
  -4   1   7        9.28        0.70      4.31 o 
  -3   1   7        6.31        2.07      3.76 o 
  -2   1   7       51.43       54.83      7.68 o 
  -1   1   7       28.00       27.30      3.96 o 
   0   1   7      224.99      222.33      8.21 o 
   1   1   7       74.35       80.80      5.70 o 
   2   1   7      465.55      467.38     13.25 o 
   3   1   7        6.39        7.10      3.41 o 
   4   1   7       91.04       77.30      6.97 o 
   5   1   7      854.56      877.47     20.25 o 
   6   1   7      141.71      123.06      6.99 o 
   7   1   7      466.02      458.01     17.27 o 
   8   1   7      371.40      340.75     31.09 o 
   9   1   7      343.23      347.32     22.53 o 
  10   1   7       28.57       40.07     13.93 o 
  11   1   7      226.89      205.14     28.53 o 
  12   1   7       95.35       97.33     19.11 o 
  -9   2   7      164.59      149.46     18.44 o 
  -8   2   7      139.42      142.39     16.69 o 
  -7   2   7      432.41      433.01     19.75 o 
  -6   2   7        2.30       -2.71      7.36 o 
  -5   2   7      158.25      151.49      8.77 o 
  -4   2   7        0.26        9.29      4.62 o 
  -3   2   7       45.17       41.23      7.05 o 
  -2   2   7       32.01       34.61      4.43 o 
  -1   2   7       23.63       25.15      5.74 o 
   0   2   7       80.93       79.53      6.52 o 
   1   2   7        5.24        5.84      4.25 o 
   2   2   7      608.95      638.03     20.49 o 
   3   2   7      171.47      153.00      6.80 o 
   4   2   7        7.60       10.43      3.90 o 
   5   2   7      411.37      420.29     14.38 o 
   6   2   7       37.45       35.03      4.82 o 
   7   2   7      103.42      110.77      7.24 o 
   8   2   7      234.30      224.80     17.08 o 
   9   2   7      286.95      259.22     21.19 o 
  10   2   7       52.73       50.50     16.45 o 
  11   2   7       21.94       24.02     13.76 o 
  12   2   7        7.24        3.92     13.85 o 
  -9   3   7      606.85      708.00     33.58 o 
  -8   3   7     1093.49     1212.66     36.53 o 
  -7   3   7     3930.89     3897.44    102.53 o 
  -6   3   7      555.56      595.41     29.09 o 
  -5   3   7      571.77      500.66     18.81 o 
  -4   3   7     1361.08     1483.33     31.60 o 
  -3   3   7     1572.53     1482.74     30.73 o 
  -2   3   7     1242.97     1194.11     38.85 o 
  -1   3   7      998.13      901.98     19.69 o 
   0   3   7      264.98      185.69      8.41 o 
   1   3   7      478.96      394.11     14.76 o 
   2   3   7    16071.18    18062.21    311.47 o 
   3   3   7     3239.36     3277.83     60.37 o 
   4   3   7      233.13      203.48      8.08 o 
   5   3   7     1983.94     1946.89     56.03 o 
   6   3   7      197.26      191.67      8.51 o 
   7   3   7      666.66      653.17     17.34 o 
   8   3   7      275.18      256.76     15.84 o 
   9   3   7      152.24      140.90     22.08 o 
  10   3   7        2.14      -10.21     10.21 o 
  11   3   7      126.00      102.03     17.01 o 
  12   3   7      111.16       99.49     31.35 o 
  -9   4   7       61.12       22.04     15.93 o 
  -8   4   7      115.51      111.50     14.24 o 
  -7   4   7      119.95      122.03     12.62 o 
  -6   4   7        1.28       10.18      9.02 o 
  -5   4   7        2.46        0.34      7.02 o 
  -4   4   7      160.94      158.41     10.74 o 
  -3   4   7        1.20       -4.83      7.39 o 
  -2   4   7       34.60       33.20      5.26 o 
  -1   4   7        6.75       10.16      4.87 o 
   0   4   7       32.94       34.21      6.72 o 
   1   4   7      125.12      120.21      5.88 o 
   2   4   7     2107.90     2281.69     43.23 o 
   3   4   7     1537.29     1602.86     31.91 o 
   4   4   7      347.51      353.47     14.01 o 
   5   4   7     1100.54     1088.07     25.31 o 
   6   4   7      216.71      203.67     16.81 o 
   7   4   7      391.80      414.81     16.63 o 
   8   4   7      248.28      235.22     13.22 o 
   9   4   7      320.20      332.19     21.53 o 
  10   4   7       42.50       72.75     14.67 o 
  11   4   7      380.45      392.71     26.38 o 
  12   4   7      966.76      926.99     73.29 o 
  -9   5   7       97.69      112.40     58.40 o 
  -8   5   7       47.21       51.80     15.51 o 
  -7   5   7      123.41      110.57     12.60 o 
  -6   5   7        1.44       -1.38      8.28 o 
  -5   5   7      213.89      196.64     12.77 o 
  -4   5   7        5.90        2.48      7.14 o 
  -3   5   7        0.06        7.34      6.04 o 
  -2   5   7       39.01       48.58      7.15 o 
  -1   5   7        1.75        1.34      5.00 o 
   0   5   7       12.47        9.69      4.85 o 
   1   5   7       14.32        7.93      3.08 o 
   2   5   7      503.27      517.47     13.46 o 
   3   5   7     1211.16     1225.60     27.81 o 
   4   5   7      267.45      272.42      9.71 o 
   5   5   7      448.09      455.57     12.85 o 
   6   5   7       78.25       68.22      7.76 o 
   7   5   7       28.88       22.39      7.18 o 
   8   5   7       11.06        8.32      7.07 o 
   9   5   7       49.78       31.66      8.85 o 
  10   5   7       29.23       38.88     10.12 o 
  11   5   7        0.77       15.62     12.86 o 
  12   5   7      107.27      117.95     18.81 o 
  -8   6   7     1001.71     1126.18     46.22 o 
  -7   6   7     1690.72     1847.45     49.08 o 
  -6   6   7     1193.13     1260.49     49.91 o 
  -5   6   7        8.19        7.60      7.75 o 
  -4   6   7     4998.11     4921.84    106.00 o 
  -3   6   7     5391.54     5278.16    112.22 o 
  -2   6   7     1082.69     1056.35     28.80 o 
  -1   6   7       27.38       20.06      5.79 o 
   0   6   7       67.32      124.44      8.49 o 
   1   6   7      164.25      150.07     12.03 o 
   2   6   7     4543.02     5056.00    105.24 o 
   3   6   7     6071.65     6420.91    114.28 o 
   4   6   7     2472.24     2656.53     50.40 o 
   5   6   7     4105.81     4424.56    137.21 o 
   6   6   7      531.53      529.40     42.03 o 
   7   6   7       55.66       44.91      7.71 o 
   8   6   7       12.63        9.27      9.00 o 
   9   6   7      118.23      106.50     11.29 o 
  10   6   7       16.76       18.28      9.35 o 
  11   6   7       22.18       16.07     10.49 o 
  12   6   7      209.80      207.20     44.54 o 
  -8   7   7        0.06        0.96     14.62 o 
  -7   7   7       16.27       27.51     14.14 o 
  -6   7   7       25.11       23.04      9.64 o 
  -5   7   7        2.41        4.74      8.26 o 
  -4   7   7       96.55       79.64     10.19 o 
  -3   7   7       30.65       21.95      7.26 o 
  -2   7   7      286.73      264.48     24.05 o 
  -1   7   7       78.92       70.35      7.67 o 
   0   7   7       12.15       11.18      5.47 o 
   1   7   7       59.10       50.83      6.75 o 
   2   7   7      408.19      437.44     15.19 o 
   3   7   7     2823.30     3103.25     58.13 o 
   4   7   7     2599.43     2759.87     52.52 o 
   5   7   7     3848.42     4123.85     75.95 o 
   6   7   7     1283.04     1334.38     35.14 o 
   7   7   7      527.03      494.02     19.13 o 
   8   7   7      206.05      208.18     27.51 o 
   9   7   7      378.66      358.04     18.04 o 
  10   7   7      282.53      284.88     17.07 o 
  11   7   7       77.45      100.53     13.46 o 
  12   7   7     2229.76     2097.99     82.85 o 
  -7   8   7        0.52       20.14     13.93 o 
  -6   8   7        2.00       -0.61     12.47 o 
  -5   8   7       93.46       99.46     11.67 o 
  -4   8   7       10.75        9.69      8.05 o 
  -3   8   7       30.20       41.45      8.26 o 
  -2   8   7      508.60      494.42     18.97 o 
  -1   8   7       71.58       66.90      7.99 o 
   0   8   7        1.90        0.96      5.96 o 
   1   8   7      128.14      131.99     10.99 o 
   2   8   7       60.70       63.37      5.31 o 
   3   8   7      419.85      453.27     13.32 o 
   4   8   7      627.05      696.40     18.59 o 
   5   8   7     1025.07     1086.83     29.72 o 
   6   8   7      450.94      471.01     18.90 o 
   7   8   7      107.94       96.66     10.18 o 
   8   8   7        5.31        0.16      8.01 o 
   9   8   7        3.35        0.48      8.23 o 
  10   8   7        5.47       10.53      9.67 o 
  11   8   7        1.57       -3.21     10.38 o 
  12   8   7      126.75      114.69     15.92 o 
  -7   9   7     1266.74     1366.12     53.50 o 
  -6   9   7     2135.89     2304.17     74.93 o 
  -5   9   7      115.08      141.48     29.79 o 
  -4   9   7     2325.16     2264.98     56.18 o 
  -3   9   7     3704.01     3586.43     81.09 o 
  -2   9   7     1907.69     2145.75     63.27 o 
  -1   9   7     1801.29     1901.74     46.83 o 
   0   9   7      175.74      135.75     10.29 o 
   1   9   7      584.50      586.18     22.74 o 
   2   9   7      497.77      546.13     18.77 o 
   3   9   7      467.74      487.21     14.30 o 
   4   9   7      864.67      948.35     22.45 o 
   5   9   7     4799.23     5326.30    113.55 o 
   6   9   7     2230.54     2380.54     56.61 o 
   7   9   7       58.76       70.57     13.14 o 
   8   9   7        2.77       10.43      8.43 o 
   9   9   7      139.12      139.67     13.45 o 
  10   9   7      131.05      112.63     13.85 o 
  11   9   7        0.39        0.76     10.81 o 
  12   9   7       43.33       47.06     14.03 o 
  -6  10   7        7.29       -5.37     13.73 o 
  -5  10   7       92.41       72.26     16.14 o 
  -4  10   7       16.45       15.59      9.16 o 
  -3  10   7      212.68      206.94     13.78 o 
  -2  10   7      535.16      502.30     19.93 o 
  -1  10   7      412.47      398.22     17.33 o 
   0  10   7       57.20       64.35     11.38 o 
   1  10   7      463.35      465.43     20.01 o 
   2  10   7      236.31      253.14     12.96 o 
   3  10   7      873.39      914.34     33.33 o 
   4  10   7     2114.56     2213.08     44.62 o 
   5  10   7     3792.32     4031.42     88.89 o 
   6  10   7     2292.83     2390.83     67.77 o 
   7  10   7     1216.57     1254.49     39.23 o 
   8  10   7     1333.21     1380.51     76.10 o 
   9  10   7     1845.64     1822.76     63.58 o 
  10  10   7     2159.61     2075.36     55.34 o 
  11  10   7       22.43       18.27     11.60 o 
  12  10   7      376.00      410.82     23.96 o 
  -6  11   7        2.54       -6.62     15.03 o 
  -5  11   7       35.04       45.56     16.19 o 
  -4  11   7       53.80       46.89     15.32 o 
  -3  11   7        0.79       -7.71      7.71 o 
  -2  11   7      347.63      345.43     30.55 o 
  -1  11   7      341.69      337.31     16.63 o 
   0  11   7       12.73       13.93      7.52 o 
   1  11   7      357.44      364.67     22.38 o 
   2  11   7      144.90      160.94     14.25 o 
   3  11   7       89.69       96.64     13.84 o 
   4  11   7      183.41      208.34     12.37 o 
   5  11   7      379.00      420.08     17.88 o 
   6  11   7      272.60      299.96     15.81 o 
   7  11   7      123.17      117.16     11.72 o 
   8  11   7        8.02       10.73      9.64 o 
   9  11   7       27.13       30.54     10.76 o 
  10  11   7       87.49       88.44     19.47 o 
  11  11   7        5.11        4.53     12.21 o 
  -5  12   7      686.71      853.62     41.55 o 
  -4  12   7      701.94      593.30     33.34 o 
  -3  12   7      724.37      672.40     42.09 o 
  -2  12   7      243.88      253.89     15.58 o 
  -1  12   7     1917.69     2042.83     52.09 o 
   0  12   7      520.56      515.32     21.16 o 
   1  12   7      859.19      790.02     26.20 o 
   2  12   7     1331.54     1369.99     37.44 o 
   3  12   7      246.66      252.04     13.91 o 
   4  12   7       14.62        5.26      9.11 o 
   5  12   7      647.50      686.26     24.16 o 
   6  12   7      686.87      715.24     25.32 o 
   7  12   7        1.72        8.17      8.72 o 
   8  12   7        4.53       14.29     10.81 o 
   9  12   7      464.90      473.11     23.05 o 
  10  12   7      282.50      291.07     19.79 o 
  11  12   7       17.25       25.74     13.03 o 
  -4  13   7      138.68      139.32     27.12 o 
  -3  13   7      196.68      210.57     21.83 o 
  -2  13   7      269.39      284.15     23.10 o 
  -1  13   7      983.07      904.71     32.63 o 
   0  13   7      293.93      332.38     32.89 o 
   1  13   7      409.82      420.11     49.48 o 
   2  13   7      766.09      733.63     25.76 o 
   3  13   7      651.48      629.71     26.71 o 
   4  13   7     1181.10     1188.20     43.86 o 
   5  13   7     1227.54     1256.36     45.64 o 
   6  13   7      757.21      769.35     27.20 o 
   7  13   7      563.72      609.02     25.01 o 
   8  13   7     2067.81     2069.17     54.74 o 
   9  13   7     3421.19     3501.25    113.47 o 
  10  13   7     5059.53     5048.06    152.36 o 
  -3  14   7        3.57       -8.37     14.57 o 
  -2  14   7        1.98       10.68     13.82 o 
  -1  14   7      212.33      171.66     20.07 o 
   0  14   7       27.30       23.25      9.82 o 
   1  14   7      259.67      240.43     15.79 o 
   2  14   7      113.72       93.92     16.44 o 
   3  14   7       61.96       44.23     12.36 o 
   4  14   7      180.96      185.52     22.16 o 
   5  14   7       50.95       21.83     12.31 o 
   6  14   7        1.49        3.70     11.82 o 
   7  14   7        0.70      -11.12     11.12 o 
   8  14   7        0.22       -9.68      9.68 o 
   9  14   7       36.85       31.96     15.18 o 
  10  14   7      148.76      178.42     20.27 o 
  -2  15   7        4.26        1.19     21.49 o 
  -1  15   7      606.18      673.85     70.92 o 
   0  15   7      136.19      130.25     14.05 o 
   1  15   7        6.72       -2.62      9.45 o 
   2  15   7      638.51      602.54     32.58 o 
   3  15   7      647.50      677.23     32.95 o 
   4  15   7      199.97      203.92     19.38 o 
   5  15   7       10.23        7.92     12.42 o 
   6  15   7        1.20        2.30     11.89 o 
   7  15   7      113.78      104.92     17.57 o 
   8  15   7       75.82      100.63     17.75 o 
   9  15   7      158.64      164.29     32.09 o 
   0  16   7      906.81      824.69     40.24 o 
   1  16   7      234.02      212.74     40.64 o 
   2  16   7      327.45      327.99     23.62 o 
   3  16   7      303.60      291.80     22.90 o 
   4  16   7      914.14      884.71     38.83 o 
   5  16   7      648.00      595.01     32.31 o 
   6  16   7      242.73      273.37     23.36 o 
   7  16   7       45.99       45.31     15.76 o 
   4  17   7       94.27       69.25     16.19 o 
  -3 -12   8     1393.40     1449.92     57.06 o 
  -2 -12   8        7.32        3.97     20.75 o 
  -1 -12   8       54.67       63.67     17.11 o 
   0 -12   8        6.86       20.00     22.01 o 
   1 -12   8       17.28       25.84     15.36 o 
  -5 -11   8        0.76      -10.72     10.72 o 
  -4 -11   8       55.42       55.25     15.36 o 
  -3 -11   8      575.93      558.28     35.57 o 
  -2 -11   8       79.33       90.19     18.90 o 
  -1 -11   8      362.76      360.30     25.38 o 
   0 -11   8        3.38        3.66     14.67 o 
   1 -11   8      314.78      335.12     25.34 o 
   2 -11   8        9.62        0.62     13.63 o 
   3 -11   8      477.16      587.73     34.49 o 
  -6 -10   8       75.18       87.55     18.21 o 
  -5 -10   8       15.47       11.40     11.29 o 
  -4 -10   8       20.06        6.92     10.40 o 
  -3 -10   8      602.89      639.29     25.90 o 
  -2 -10   8      363.76      361.82     19.44 o 
  -1 -10   8       38.39       41.15     13.66 o 
   0 -10   8        6.60       10.73     17.86 o 
   1 -10   8       68.10       89.12     15.90 o 
   2 -10   8       24.27       28.80     13.82 o 
   3 -10   8        4.88        0.65     12.21 o 
   4 -10   8       46.52       42.20     15.70 o 
   5 -10   8      301.91      315.02     28.90 o 
  -7  -9   8      946.12      927.08     52.32 o 
  -6  -9   8     1218.93     1213.13     39.02 o 
  -5  -9   8       15.48       13.47     10.29 o 
  -4  -9   8       95.78      113.78     17.72 o 
  -3  -9   8     3148.01     3171.56     75.70 o 
  -2  -9   8      945.23     1008.23     32.47 o 
  -1  -9   8      115.02      119.11     12.38 o 
   0  -9   8       16.27       15.57     15.19 o 
   1  -9   8      111.94      107.30     15.49 o 
   2  -9   8      178.35      167.93     17.99 o 
   3  -9   8       69.87       74.28     18.67 o 
   4  -9   8       20.35       -1.25     11.49 o 
   5  -9   8        2.21      -12.99     12.99 o 
   6  -9   8      388.51      380.46     21.95 o 
  -8  -8   8       69.41      103.88     19.42 o 
  -7  -8   8       90.87       92.12     17.34 o 
  -6  -8   8      371.18      371.62     20.15 o 
  -5  -8   8       26.35       33.55     10.86 o 
  -4  -8   8       95.17       96.77     13.70 o 
  -3  -8   8     3607.50     3713.26     85.48 o 
  -2  -8   8     1179.46     1261.07     36.50 o 
  -1  -8   8       63.02       75.45     10.76 o 
   0  -8   8       35.64       23.23      8.41 o 
   1  -8   8       53.71       56.70     12.62 o 
   2  -8   8     1156.11     1212.40     70.55 o 
   3  -8   8     1496.80     1468.04     51.83 o 
   4  -8   8      561.14      605.11     30.93 o 
   5  -8   8      151.97      103.81     17.48 o 
   6  -8   8      362.88      402.82     21.30 o 
   7  -8   8     1280.16     1408.08     54.54 o 
  -8  -7   8       28.46       21.81     15.56 o 
  -7  -7   8       93.35       97.10     13.50 o 
  -6  -7   8      391.60      401.54     20.38 o 
  -5  -7   8      369.46      375.27     18.91 o 
  -4  -7   8       22.64       17.53      8.96 o 
  -3  -7   8       76.19       82.40     10.81 o 
  -2  -7   8      952.72      907.74     28.78 o 
  -1  -7   8      334.77      346.85     28.16 o 
   0  -7   8       79.25       87.38      9.68 o 
   1  -7   8       12.16        9.76      9.75 o 
   2  -7   8      143.63      139.36     15.00 o 
   3  -7   8        0.29        6.53      9.47 o 
   4  -7   8       26.05       22.68     12.02 o 
   5  -7   8      157.05      137.92     13.02 o 
   6  -7   8       62.06       53.90     11.42 o 
   7  -7   8        1.06        2.99     10.39 o 
   8  -7   8       19.45        1.59     11.62 o 
  -8  -6   8      399.16      372.71     26.34 o 
  -7  -6   8     1035.30     1088.06     34.87 o 
  -6  -6   8     2422.33     2242.43     56.99 o 
  -5  -6   8      970.09      897.82     29.43 o 
  -4  -6   8        6.78        2.29      7.87 o 
  -3  -6   8     1043.60     1039.78     61.74 o 
  -2  -6   8     1919.65     1851.59     77.44 o 
  -1  -6   8      575.97      564.64     20.89 o 
   0  -6   8       76.93       70.87      8.79 o 
   1  -6   8      155.50      152.84     14.43 o 
   2  -6   8      282.18      268.23     18.41 o 
   3  -6   8      110.94       96.42     10.57 o 
   4  -6   8        0.25       -4.40      6.89 o 
   5  -6   8       65.30       55.92      9.75 o 
   6  -6   8      227.42      223.45     15.49 o 
   7  -6   8        2.69      -10.04     10.42 o 
   8  -6   8       35.03       39.47     12.13 o 
   9  -6   8        2.61        5.77     11.75 o 
  -9  -5   8      132.98      108.91     18.64 o 
  -8  -5   8      276.57      278.17     18.33 o 
  -7  -5   8      312.67      309.51     20.20 o 
  -6  -5   8     1134.64     1143.98     34.71 o 
  -5  -5   8      719.96      703.14     30.46 o 
  -4  -5   8       24.16       23.77      9.77 o 
  -3  -5   8     3091.60     2878.52     66.93 o 
  -2  -5   8     5283.51     5375.47    115.60 o 
  -1  -5   8      826.81      848.44     25.95 o 
   0  -5   8      635.73      634.79     22.19 o 
   1  -5   8     1074.54     1094.77     29.88 o 
   2  -5   8     3729.22     3686.19     69.24 o 
   3  -5   8     3436.75     3527.12     79.09 o 
   4  -5   8     2827.17     2896.23     85.97 o 
   5  -5   8       86.72       56.35      9.02 o 
   6  -5   8       16.77        0.94      9.45 o 
   7  -5   8     3475.32     3607.71     84.77 o 
   8  -5   8      600.34      636.64     26.17 o 
   9  -5   8      388.78      463.77     23.33 o 
  -9  -4   8       44.58       43.77     15.28 o 
  -8  -4   8       24.71       -4.82      9.87 o 
  -7  -4   8       16.81       23.20      9.74 o 
  -6  -4   8      223.67      261.75     15.40 o 
  -5  -4   8      817.26      754.68     25.49 o 
  -4  -4   8      323.45      328.40     15.79 o 
  -3  -4   8        5.14        7.69      6.23 o 
  -2  -4   8      460.31      472.58     18.22 o 
  -1  -4   8      484.55      486.82     21.57 o 
   0  -4   8       80.20       77.83      8.24 o 
   1  -4   8       21.08       27.47      6.49 o 
   2  -4   8      327.65      324.74     11.30 o 
   3  -4   8      230.30      222.11     14.31 o 
   4  -4   8       36.36       29.92      7.13 o 
   5  -4   8        1.58        0.10      8.61 o 
   6  -4   8       19.97       15.98      8.14 o 
   7  -4   8      133.98      124.43     12.44 o 
   8  -4   8        3.53       -6.99      8.83 o 
   9  -4   8        8.36       15.94     16.65 o 
  10  -4   8       79.66      104.96     14.90 o 
  -9  -3   8      203.96      145.38     15.32 o 
  -8  -3   8      217.34      207.32     23.68 o 
  -7  -3   8      320.62      335.36     17.62 o 
  -6  -3   8     1260.27     1198.87     56.65 o 
  -5  -3   8     2178.38     2074.74     62.02 o 
  -4  -3   8      429.07      434.07     17.74 o 
  -3  -3   8      227.77      226.04     13.56 o 
  -2  -3   8     1038.74     1007.05     28.30 o 
  -1  -3   8      650.51      620.53     20.14 o 
   0  -3   8       95.82      105.96      9.33 o 
   1  -3   8       18.84       19.06      4.22 o 
   2  -3   8      110.98      102.18      6.55 o 
   3  -3   8       62.20       46.91      5.28 o 
   4  -3   8       35.55       44.93      7.17 o 
   5  -3   8       78.79       75.95      8.73 o 
   6  -3   8       36.38       37.12      7.89 o 
   7  -3   8       45.14       34.04      8.85 o 
   8  -3   8      166.25      170.00     14.10 o 
   9  -3   8        0.33       -8.35      9.64 o 
  10  -3   8       84.72      120.40     20.38 o 
  -9  -2   8       34.09       12.86     11.46 o 
  -8  -2   8      123.49      149.53     13.88 o 
  -7  -2   8      394.21      380.37     27.58 o 
  -6  -2   8     2063.59     2112.98     63.24 o 
  -5  -2   8     2693.94     2515.75     68.03 o 
  -4  -2   8      525.09      551.87     22.65 o 
  -3  -2   8      672.91      656.11     21.24 o 
  -2  -2   8     4850.67     4772.31    101.97 o 
  -1  -2   8     2781.07     2985.55     68.80 o 
   0  -2   8     4570.53     4610.91     98.03 o 
   1  -2   8     5244.79     5291.00     95.22 o 
   2  -2   8     4313.66     4428.43     80.87 o 
   3  -2   8     1472.44     1366.61     42.04 o 
   4  -2   8     5615.95     5250.65    111.72 o 
   5  -2   8     2303.63     2406.61     56.57 o 
   6  -2   8      223.17      191.81     12.10 o 
   7  -2   8     2680.20     2514.90     61.55 o 
   8  -2   8     2291.74     2144.22     54.53 o 
   9  -2   8      504.70      518.84     19.89 o 
  10  -2   8      624.38      765.08     36.84 o 
  11  -2   8      534.24      586.81     34.05 o 
  -9  -1   8       13.08       11.82     14.53 o 
  -8  -1   8       34.30       25.46     10.52 o 
  -7  -1   8       86.36       64.55     10.55 o 
  -6  -1   8       92.26      105.37     10.58 o 
  -5  -1   8       30.03       28.23      7.43 o 
  -4  -1   8      177.69      178.29     11.20 o 
  -3  -1   8       57.06       59.50      7.22 o 
  -2  -1   8      164.67      160.89      9.63 o 
  -1  -1   8      522.43      554.73     17.89 o 
   0  -1   8      194.84      196.44     12.99 o 
   1  -1   8       66.19       73.16      5.93 o 
   2  -1   8        2.33        5.14      3.64 o 
   3  -1   8      129.04      126.85      7.00 o 
   4  -1   8       46.60       39.36      5.00 o 
   5  -1   8       13.43        9.03      5.56 o 
   6  -1   8        0.31        6.73      6.24 o 
   7  -1   8      378.29      374.83     16.99 o 
   8  -1   8      271.55      251.26     17.32 o 
   9  -1   8      229.03      224.36     15.20 o 
  10  -1   8      271.46      296.41     23.63 o 
  11  -1   8       59.65       78.82     17.02 o 
  -9   0   8      102.33       80.04     16.28 o 
  -8   0   8      127.49      101.52     20.01 o 
  -7   0   8      126.08      120.48     11.84 o 
  -6   0   8      323.90      306.69     15.84 o 
  -5   0   8      495.20      460.66     18.19 o 
  -4   0   8      328.18      326.95     14.70 o 
  -3   0   8       80.36       76.41      6.05 o 
  -2   0   8      425.29      427.06     12.29 o 
  -1   0   8      444.59      468.66     12.86 o 
   0   0   8      137.45      138.50      6.53 o 
   1   0   8       15.69       19.63      4.11 o 
   2   0   8       11.74       14.37      4.26 o 
   3   0   8        5.67        1.98      3.55 o 
   4   0   8        0.49       -0.49      3.96 o 
   5   0   8      253.53      237.00     13.09 o 
   6   0   8        2.19       -0.66      5.35 o 
   7   0   8        7.51       -1.79      6.26 o 
   8   0   8      404.23      364.04     14.84 o 
   9   0   8       48.35       63.94     19.27 o 
  10   0   8      241.24      302.49     23.57 o 
  11   0   8      188.99      200.92     21.80 o 
  -9   1   8       50.34       35.18     19.56 o 
  -8   1   8       66.87       49.28     13.67 o 
  -7   1   8      232.75      258.10     19.84 o 
  -6   1   8     1170.08     1182.25     58.40 o 
  -5   1   8      552.22      566.13     20.17 o 
  -4   1   8      320.81      358.83     14.35 o 
  -3   1   8      781.88      744.80     24.46 o 
  -2   1   8     5859.83     5888.80    105.49 o 
  -1   1   8     4404.14     4690.26     84.62 o 
   0   1   8     4453.29     4467.26     93.57 o 
   1   1   8     7071.32     7347.25    129.61 o 
   2   1   8     5669.87     6003.14    107.08 o 
   3   1   8      424.39      383.50     11.63 o 
   4   1   8     2164.50     2032.57     40.07 o 
   5   1   8     7774.70     7706.79    143.51 o 
   6   1   8       12.37       12.58      4.54 o 
   7   1   8      335.87      281.44     13.74 o 
   8   1   8     2052.56     1871.55     47.04 o 
   9   1   8     1532.67     1515.01     52.97 o 
  10   1   8     1137.88     1146.49     45.37 o 
  11   1   8       85.23       72.63     17.12 o 
  12   1   8       38.78       49.04     22.45 o 
  -9   2   8       34.31       30.82     14.81 o 
  -8   2   8       44.31       34.68     13.94 o 
  -7   2   8      168.01      172.34     17.24 o 
  -6   2   8      280.90      271.43     24.93 o 
  -5   2   8       72.20       57.73      8.75 o 
  -4   2   8      120.55      106.81      7.38 o 
  -3   2   8        3.54        0.48      5.98 o 
  -2   2   8       49.40       54.78      5.78 o 
  -1   2   8       77.96       74.09      5.35 o 
   0   2   8       80.03       75.43      7.23 o 
   1   2   8        0.61        0.34      3.43 o 
   2   2   8       88.79       89.82      5.76 o 
   3   2   8        2.47       -0.31      3.75 o 
   4   2   8      138.08      138.95      7.12 o 
   5   2   8      589.02      580.96     15.65 o 
   6   2   8        3.21       -0.12      4.26 o 
   7   2   8       35.64       33.17      5.74 o 
   8   2   8      317.14      282.58     25.12 o 
   9   2   8      733.09      708.59     32.38 o 
  10   2   8     1229.36     1188.66     46.22 o 
  11   2   8       97.81       97.39     17.24 o 
  12   2   8        2.57        2.15     14.46 o 
  -9   3   8       55.22       37.63     18.45 o 
  -8   3   8      208.47      194.26     42.98 o 
  -7   3   8      130.64      121.27     12.53 o 
  -6   3   8      262.56      302.80     15.96 o 
  -5   3   8        5.22        2.99     13.13 o 
  -4   3   8       36.21       24.73      7.47 o 
  -3   3   8       10.75       17.33      5.82 o 
  -2   3   8      133.98      126.91      6.75 o 
  -1   3   8      115.96      135.35      6.78 o 
   0   3   8       27.17       32.48      4.21 o 
   1   3   8        8.62       10.84      3.70 o 
   2   3   8      124.00      150.91      9.03 o 
   3   3   8      107.98      116.21      6.52 o 
   4   3   8        0.41       -2.04      3.79 o 
   5   3   8      535.61      510.32     14.36 o 
   6   3   8      151.67      157.37      7.95 o 
   7   3   8        2.20       -0.47      4.61 o 
   8   3   8      183.00      167.51     11.69 o 
   9   3   8       86.46       73.44     17.12 o 
  10   3   8      493.27      457.23     27.18 o 
  11   3   8      184.29      175.76     20.53 o 
  12   3   8        0.52      -13.28     13.28 o 
  -9   4   8      271.10      243.52     32.46 o 
  -8   4   8      697.53      714.89     28.06 o 
  -7   4   8      662.65      617.79     24.80 o 
  -6   4   8     1362.85     1408.05     39.02 o 
  -5   4   8      115.39       89.20     12.34 o 
  -4   4   8      762.12      748.59     24.10 o 
  -3   4   8      120.89       91.92     16.22 o 
  -2   4   8     7185.80     7316.06    217.31 o 
  -1   4   8     8585.96     8935.12    181.83 o 
   0   4   8     1341.06     1312.25     32.36 o 
   1   4   8     1411.39     1352.73     32.60 o 
   2   4   8     5304.56     5930.58    132.51 o 
   3   4   8     2066.66     2224.15     42.98 o 
   4   4   8        8.34        8.82      4.16 o 
   5   4   8     4902.69     4851.14     88.36 o 
   6   4   8     1202.19     1172.78     26.01 o 
   7   4   8      173.18      160.03     18.09 o 
   8   4   8      297.29      294.86     15.01 o 
   9   4   8      295.57      287.80     31.47 o 
  10   4   8     1392.60     1291.56     48.37 o 
  11   4   8      109.03       78.53     15.82 o 
  12   4   8        6.22       -2.87     18.97 o 
  -8   5   8      163.61      211.09     30.16 o 
  -7   5   8       70.13       87.80     12.63 o 
  -6   5   8      245.34      226.01     14.72 o 
  -5   5   8       11.63        6.11      7.76 o 
  -4   5   8      150.84      143.91     14.22 o 
  -3   5   8        0.58        2.38      6.59 o 
  -2   5   8       59.26       74.48      8.23 o 
  -1   5   8       11.05        3.67      5.31 o 
   0   5   8       68.42       74.00      9.02 o 
   1   5   8       49.78       44.55      6.36 o 
   2   5   8      399.86      458.37     12.78 o 
   3   5   8      368.89      370.84     11.60 o 
   4   5   8        2.35        4.80      3.97 o 
   5   5   8      742.77      722.68     18.06 o 
   6   5   8      740.94      751.39     23.19 o 
   7   5   8      147.81      146.52     10.47 o 
   8   5   8       98.79       92.64      9.84 o 
   9   5   8       91.75       99.54     10.65 o 
  10   5   8     1066.12      938.17     39.19 o 
  11   5   8      311.04      296.50     25.86 o 
  12   5   8      101.18       79.36     35.72 o 
  -8   6   8      302.31      335.56     25.78 o 
  -7   6   8       61.36       58.20     12.36 o 
  -6   6   8      156.00      152.42     13.62 o 
  -5   6   8        0.34       -3.83      8.16 o 
  -4   6   8      242.59      260.46     14.54 o 
  -3   6   8       41.39       50.60      9.94 o 
  -2   6   8       82.45       87.06     10.25 o 
  -1   6   8        0.45       -4.92      5.23 o 
   0   6   8       44.97       45.11      6.75 o 
   1   6   8        6.68       -1.01      4.99 o 
   2   6   8      156.11      166.63      7.96 o 
   3   6   8      579.60      613.08     16.15 o 
   4   6   8        2.28       -0.76      4.71 o 
   5   6   8      128.09      117.48      6.84 o 
   6   6   8      301.84      321.79     14.74 o 
   7   6   8       70.90       66.31      8.98 o 
   8   6   8      175.69      194.74     12.99 o 
   9   6   8        4.62       -7.05      7.05 o 
  10   6   8      175.21      169.62     14.13 o 
  11   6   8       97.69       67.47     16.45 o 
  12   6   8       15.96        4.53     14.51 o 
  -7   7   8      986.63      954.79    109.53 o 
  -6   7   8     2401.45     2518.64     62.26 o 
  -5   7   8      117.88      123.58     12.36 o 
  -4   7   8      373.74      369.45     19.03 o 
  -3   7   8       25.93       35.61      7.94 o 
  -2   7   8     2054.64     1923.75     47.10 o 
  -1   7   8     4575.03     4592.04     98.64 o 
   0   7   8      297.33      271.75     12.72 o 
   1   7   8       67.21       48.20      6.77 o 
   2   7   8     2649.31     2665.83     50.85 o 
   3   7   8     6802.91     7518.01    133.61 o 
   4   7   8       77.88       54.78      8.48 o 
   5   7   8      536.50      533.11     15.03 o 
   6   7   8     1091.72     1090.64     30.40 o 
   7   7   8      926.96      924.49     63.39 o 
   8   7   8      412.38      416.30     18.95 o 
   9   7   8      123.13      117.39     12.35 o 
  10   7   8      179.98      160.34     14.39 o 
  11   7   8       22.15        5.38     11.04 o 
  12   7   8       15.63        9.41     14.93 o 
  -7   8   8        7.07       18.22     15.27 o 
  -6   8   8       53.89       95.48     33.57 o 
  -5   8   8        0.78       -0.34      9.28 o 
  -4   8   8        0.34        7.95      8.93 o 
  -3   8   8       17.72       17.06      7.65 o 
  -2   8   8       23.64       14.85      7.29 o 
  -1   8   8       67.67       73.66      8.72 o 
   0   8   8      189.25      194.58     11.49 o 
   1   8   8       47.60       45.52      7.17 o 
   2   8   8      245.77      253.16     14.85 o 
   3   8   8     1823.37     1931.97     38.95 o 
   4   8   8      300.76      313.85     11.44 o 
   5   8   8      272.80      265.77     13.08 o 
   6   8   8     1181.14     1179.02     47.54 o 
   7   8   8      577.40      548.89     25.27 o 
   8   8   8      272.58      281.17     19.81 o 
   9   8   8        9.86       -0.84      8.70 o 
  10   8   8      258.31      283.95     18.24 o 
  11   8   8      184.85      180.72     16.28 o 
  12   8   8      556.23      565.53     26.97 o 
  -6   9   8        1.09        8.30     13.41 o 
  -5   9   8        8.59        3.91      9.66 o 
  -4   9   8       96.02       73.50     11.85 o 
  -3   9   8       41.15       40.10      9.16 o 
  -2   9   8        5.34       -1.58      8.71 o 
  -1   9   8       56.08       64.95      9.09 o 
   0   9   8       83.44       70.22      8.85 o 
   1   9   8        6.95        7.96      6.05 o 
   2   9   8       28.96       27.95      6.90 o 
   3   9   8      652.69      687.10     21.63 o 
   4   9   8      293.26      316.22     11.58 o 
   5   9   8      151.46      170.31     11.05 o 
   6   9   8      154.17      162.20     11.83 o 
   7   9   8       55.09       46.92      9.33 o 
   8   9   8      179.39      175.07     13.86 o 
   9   9   8        3.40       -7.73      8.71 o 
  10   9   8        2.75       -3.41      9.92 o 
  11   9   8       33.85       35.53     12.73 o 
  12   9   8        1.31      -12.26     12.26 o 
  -6  10   8     1053.81     1101.61     46.89 o 
  -5  10   8      823.76      933.26    108.57 o 
  -4  10   8      521.03      550.06     23.78 o 
  -3  10   8     1835.24     1854.49     48.38 o 
  -2  10   8      867.32      805.66     30.33 o 
  -1  10   8      820.23      738.13     24.95 o 
   0  10   8        7.17        6.58      6.79 o 
   1  10   8        8.67       11.39      6.65 o 
   2  10   8      850.21      824.61     25.43 o 
   3  10   8     4704.63     5063.50    108.48 o 
   4  10   8     1952.51     2033.74     48.78 o 
   5  10   8      290.28      353.37     23.94 o 
   6  10   8      412.19      458.35     27.13 o 
   7  10   8      679.91      727.09     25.53 o 
   8  10   8      430.32      385.73     19.07 o 
   9  10   8      188.22      183.39     20.48 o 
  10  10   8       47.13       52.00     12.59 o 
  11  10   8       80.00       71.35     14.41 o 
  12  10   8        2.94      -12.30     12.59 o 
  -5  11   8        0.24        3.99     14.57 o 
  -4  11   8       17.42       18.59     19.86 o 
  -3  11   8        1.08        8.10      8.99 o 
  -2  11   8       39.37       34.36      9.46 o 
  -1  11   8      130.83      114.18     14.31 o 
   0  11   8      120.68       95.05     10.38 o 
   1  11   8       36.72       36.98      8.03 o 
   2  11   8       35.56       37.35     13.69 o 
   3  11   8     1022.53     1063.93     30.57 o 
   4  11   8     1810.05     1911.83     78.11 o 
   5  11   8      994.93     1052.14     30.84 o 
   6  11   8     1664.19     1709.47     44.80 o 
   7  11   8      695.76      720.94     25.95 o 
   8  11   8      453.54      460.00     21.64 o 
   9  11   8       59.19       69.48     20.71 o 
  10  11   8      369.09      381.68     21.76 o 
  11  11   8      124.64      114.89     16.01 o 
  -4  12   8        2.86      -13.83     13.83 o 
  -3  12   8       41.77       35.13     15.19 o 
  -2  12   8       27.58       31.26      9.86 o 
  -1  12   8      246.44      266.61     21.93 o 
   0  12   8       57.25       39.52      9.56 o 
   1  12   8        4.19       -5.79      7.24 o 
   2  12   8       43.78       55.24      8.84 o 
   3  12   8      230.18      199.86     12.91 o 
   4  12   8      246.02      248.87     18.76 o 
   5  12   8      373.61      360.45     22.43 o 
   6  12   8      381.73      418.28     19.17 o 
   7  12   8       43.35       51.19     10.65 o 
   8  12   8       65.20       61.65     11.66 o 
   9  12   8       11.67       26.64     11.29 o 
  10  12   8        7.96        3.03     11.72 o 
  11  12   8       17.78       23.69     13.80 o 
  -4  13   8      534.93      557.63     34.58 o 
  -3  13   8     2587.75     2601.01    118.72 o 
  -2  13   8     1247.02     1232.61     45.52 o 
  -1  13   8     1094.00     1084.80     34.24 o 
   0  13   8      285.19      297.25     16.89 o 
   1  13   8        4.44       -5.70      7.83 o 
   2  13   8       84.13       67.02     10.38 o 
   3  13   8      410.45      346.71     35.13 o 
   4  13   8     1538.20     1514.47     52.06 o 
   5  13   8     1251.01     1249.84     46.00 o 
   6  13   8      840.08      854.69     36.63 o 
   7  13   8      407.26      406.94     25.98 o 
   8  13   8       56.02       53.99     11.71 o 
   9  13   8      251.40      247.27     18.33 o 
  10  13   8       32.27       20.26     12.17 o 
  -2  14   8      243.30      238.49     22.86 o 
  -1  14   8      310.75      320.05     21.58 o 
   0  14   8      153.43      157.27     27.36 o 
   1  14   8       50.23       54.38     10.61 o 
   2  14   8      191.47      210.21     43.08 o 
   3  14   8      308.46      300.24     27.49 o 
   4  14   8     1118.11     1133.29     64.10 o 
   5  14   8     1298.17     1252.27     64.62 o 
   6  14   8     1963.93     1963.78     77.59 o 
   7  14   8      864.22      899.16     39.60 o 
   8  14   8      628.75      694.70     46.02 o 
   9  14   8      662.32      694.35     29.49 o 
  10  14   8     1456.55     1499.73     69.51 o 
  -1  15   8      281.22      288.02     24.26 o 
   0  15   8      105.34       90.68     13.04 o 
   1  15   8        1.10       -1.48      9.94 o 
   2  15   8      143.76      145.06     36.98 o 
   3  15   8      227.28      228.41     20.42 o 
   4  15   8       51.07       63.08     22.45 o 
   5  15   8       74.28       62.94     15.47 o 
   6  15   8      326.59      358.03     25.62 o 
   7  15   8       42.72       18.96     14.48 o 
   8  15   8       25.04       27.84     15.72 o 
   9  15   8        1.83       31.94     15.36 o 
   1  16   8      329.76      368.34     21.65 o 
   2  16   8      220.54      173.70     34.83 o 
   3  16   8        6.06       11.58     12.74 o 
   4  16   8      161.64      138.64     18.53 o 
   5  16   8      516.65      586.80     32.54 o 
   6  16   8      259.60      236.48     26.16 o 
   7  16   8      140.85      137.09     19.65 o 
  -3 -11   9      501.89      482.31     24.25 o 
  -2 -11   9        9.34       10.49     14.02 o 
  -1 -11   9      324.74      355.22     37.72 o 
   0 -11   9      690.65      740.91     37.50 o 
   1 -11   9       20.23       10.01     14.90 o 
   2 -11   9       20.93       36.60     16.65 o 
  -5 -10   9        9.06        7.43     11.82 o 
  -4 -10   9       13.44       10.51     11.46 o 
  -3 -10   9      163.55      176.90     22.48 o 
  -2 -10   9        6.25       -1.40      9.74 o 
  -1 -10   9       99.77      103.97     18.01 o 
   0 -10   9      197.98      190.48     46.47 o 
   1 -10   9      100.48       68.85     16.47 o 
   2 -10   9        6.49      -12.44     13.46 o 
   3 -10   9      151.24      130.61     19.45 o 
   4 -10   9     1068.56     1241.56     51.51 o 
  -6  -9   9        5.57      -11.18     11.18 o 
  -5  -9   9      173.49      193.41     17.08 o 
  -4  -9   9        4.76        3.61     10.20 o 
  -3  -9   9       34.88       19.78     12.70 o 
  -2  -9   9      176.51      160.88     14.28 o 
  -1  -9   9       73.80       70.83     15.10 o 
   0  -9   9      452.29      463.14     28.32 o 
   1  -9   9       40.65       50.49     28.46 o 
   2  -9   9      116.44      103.06     24.31 o 
   3  -9   9       61.58       71.36     28.16 o 
   4  -9   9      201.85      204.43     20.90 o 
   5  -9   9        5.30        1.99     14.19 o 
  -7  -8   9      245.42      246.31     23.98 o 
  -6  -8   9      874.76      867.48     31.97 o 
  -5  -8   9      617.24      659.30     30.84 o 
  -4  -8   9       61.27       67.43     12.09 o 
  -3  -8   9     2023.15     2005.05     53.02 o 
  -2  -8   9      588.66      572.80     23.83 o 
  -1  -8   9        4.37        2.71      8.38 o 
   0  -8   9      426.84      415.47     33.57 o 
   1  -8   9       10.72       24.59     12.32 o 
   2  -8   9        2.70       -9.66     10.06 o 
   3  -8   9      125.24      121.48     16.31 o 
   4  -8   9      333.19      325.38     52.84 o 
   5  -8   9       10.32       22.64     14.00 o 
   6  -8   9       27.73       41.66     15.02 o 
  -7  -7   9       82.86       91.98     13.72 o 
  -6  -7   9      228.11      223.74     17.00 o 
  -5  -7   9       18.27        7.53      9.87 o 
  -4  -7   9       97.20       96.34     11.97 o 
  -3  -7   9      470.85      473.04     21.36 o 
  -2  -7   9     1386.80     1392.40     39.45 o 
  -1  -7   9      541.67      526.85     31.49 o 
   0  -7   9      320.22      319.31     16.50 o 
   1  -7   9      346.38      327.41     37.05 o 
   2  -7   9       68.22       62.37     13.33 o 
   3  -7   9       62.34       79.28     13.97 o 
   4  -7   9      721.39      744.36     34.11 o 
   5  -7   9     1647.27     1699.35     58.91 o 
   6  -7   9      719.03      752.34     34.84 o 
   7  -7   9      407.39      442.01     22.78 o 
  -8  -6   9       11.86       14.47     22.82 o 
  -7  -6   9       38.06       33.25     11.37 o 
  -6  -6   9       66.27       50.66     11.29 o 
  -5  -6   9      178.64      197.35     26.95 o 
  -4  -6   9        3.08        9.84      9.00 o 
  -3  -6   9       46.83       36.93     13.65 o 
  -2  -6   9     1402.93     1384.05     45.41 o 
  -1  -6   9        3.18        2.85      7.32 o 
   0  -6   9       73.48       73.18      9.38 o 
   1  -6   9       71.31       76.97     12.45 o 
   2  -6   9      150.14      152.29     15.74 o 
   3  -6   9       16.23        8.62     10.02 o 
   4  -6   9      275.23      274.97     19.94 o 
   5  -6   9       80.92       83.54     11.08 o 
   6  -6   9        4.84       -2.06      8.61 o 
   7  -6   9       34.09       33.66     11.14 o 
   8  -6   9        0.49       -0.58     10.45 o 
  -8  -5   9      205.63      188.75     16.59 o 
  -7  -5   9      429.14      453.59     23.28 o 
  -6  -5   9     1521.78     1503.01     42.66 o 
  -5  -5   9     1185.02     1155.42     48.64 o 
  -4  -5   9       14.48       15.76      8.49 o 
  -3  -5   9     1307.46     1261.76     35.66 o 
  -2  -5   9     4030.33     3832.08     86.07 o 
  -1  -5   9      168.01      139.59     14.02 o 
   0  -5   9       99.97       95.18      9.74 o 
   1  -5   9       53.09       53.41      8.04 o 
   2  -5   9      103.29      106.55     13.57 o 
   3  -5   9       86.01       90.20     19.49 o 
   4  -5   9      196.53      197.32     12.92 o 
   5  -5   9        2.10        1.19      7.23 o 
   6  -5   9        0.31       -2.12      8.41 o 
   7  -5   9      121.16       90.61     12.25 o 
   8  -5   9        0.09        2.56      9.71 o 
   9  -5   9        0.03      -10.71     10.71 o 
  -8  -4   9        5.85        9.67     11.34 o 
  -7  -4   9      112.35      101.35     12.85 o 
  -6  -4   9      855.86      877.48     29.76 o 
  -5  -4   9      909.78      897.59     29.23 o 
  -4  -4   9        3.62       -4.54      7.52 o 
  -3  -4   9      216.96      202.87     13.15 o 
  -2  -4   9     4502.62     4248.62     93.85 o 
  -1  -4   9     1716.53     1631.60     41.78 o 
   0  -4   9      230.52      209.24     12.26 o 
   1  -4   9       85.15       76.30     13.44 o 
   2  -4   9     1236.10     1349.54     43.44 o 
   3  -4   9     2696.71     2655.44    101.55 o 
   4  -4   9      430.66      476.16     23.28 o 
   5  -4   9      132.36      144.08     11.54 o 
   6  -4   9       12.19       14.69      8.23 o 
   7  -4   9     1779.49     2031.39     64.18 o 
   8  -4   9      962.36     1009.15     33.75 o 
   9  -4   9      417.58      425.44     22.36 o 
  -8  -3   9       39.28       26.90     11.35 o 
  -7  -3   9       74.03       84.23     12.15 o 
  -6  -3   9      222.46      248.37     15.68 o 
  -5  -3   9      641.66      560.70     22.35 o 
  -4  -3   9      112.64      108.29     10.94 o 
  -3  -3   9       32.98       37.58      8.02 o 
  -2  -3   9     1207.32     1126.62     31.59 o 
  -1  -3   9      768.37      747.20     25.83 o 
   0  -3   9       88.61       75.82      8.18 o 
   1  -3   9       98.44       94.32      8.62 o 
   2  -3   9       72.78       69.59      6.30 o 
   3  -3   9        6.64       12.11      4.53 o 
   4  -3   9      198.56      192.35     22.74 o 
   5  -3   9      139.02      112.70     10.24 o 
   6  -3   9        2.97       -1.04      9.22 o 
   7  -3   9        2.70       -6.64      7.99 o 
   8  -3   9        9.39       16.56      9.53 o 
   9  -3   9       62.64       58.87     12.14 o 
  10  -3   9       57.93       44.16     15.47 o 
  -9  -2   9      157.20      137.45     19.65 o 
  -8  -2   9      450.22      456.95     24.49 o 
  -7  -2   9      446.36      442.60     20.82 o 
  -6  -2   9     1371.67     1379.25     38.96 o 
  -5  -2   9     2396.03     2206.99     54.47 o 
  -4  -2   9      214.47      197.25     13.62 o 
  -3  -2   9       75.57       66.57      8.65 o 
  -2  -2   9     3321.80     3153.52     71.02 o 
  -1  -2   9     1253.88     1195.47     46.29 o 
   0  -2   9      181.03      163.94     10.21 o 
   1  -2   9       86.51       81.46      6.74 o 
   2  -2   9      228.15      224.73      9.56 o 
   3  -2   9       37.94       29.36      5.17 o 
   4  -2   9       89.24       74.51      9.81 o 
   5  -2   9        9.24        8.84      6.93 o 
   6  -2   9        0.90        3.19      6.48 o 
   7  -2   9       89.35       78.27     10.30 o 
   8  -2   9       40.73       49.87     10.28 o 
   9  -2   9       11.91       -7.68      8.96 o 
  10  -2   9       29.79       34.00     14.70 o 
  -9  -1   9       87.45       89.89     17.45 o 
  -8  -1   9      101.47       65.18     31.27 o 
  -7  -1   9       49.70       52.05     10.76 o 
  -6  -1   9      419.64      448.57     19.96 o 
  -5  -1   9     2383.91     2205.29     55.34 o 
  -4  -1   9     1657.92     1566.92     40.54 o 
  -3  -1   9      165.86      145.29     10.28 o 
  -2  -1   9     4871.66     4576.37     98.43 o 
  -1  -1   9     7125.83     7125.56    148.10 o 
   0  -1   9      871.47      862.01     20.07 o 
   1  -1   9      133.45      183.56      8.29 o 
   2  -1   9     3196.89     3341.27     62.71 o 
   3  -1   9    11747.48    11541.66    202.25 o 
   4  -1   9     3265.85     3306.98     76.48 o 
   5  -1   9      756.48      809.65     24.65 o 
   6  -1   9      628.44      590.04     20.91 o 
   7  -1   9      755.79      922.00     28.71 o 
   8  -1   9     3677.19     3670.77     84.70 o 
   9  -1   9      247.06      236.18     13.89 o 
  10  -1   9     1100.46     1184.20     47.58 o 
  11  -1   9     1598.25     1926.44     80.78 o 
  -9   0   9        4.67       -7.76     13.44 o 
  -8   0   9       36.21       43.45     15.06 o 
  -7   0   9       10.68       26.67     12.83 o 
  -6   0   9       46.58       52.45     11.95 o 
  -5   0   9      582.11      569.03     28.81 o 
  -4   0   9     1007.92      930.80     27.49 o 
  -3   0   9       39.85       43.95      7.09 o 
  -2   0   9       97.35       90.65      8.02 o 
  -1   0   9      688.32      664.46     16.70 o 
   0   0   9      177.35      178.73      8.11 o 
   1   0   9      147.53      138.82      8.77 o 
   2   0   9       10.76        6.96      4.94 o 
   3   0   9       33.17       42.03      6.08 o 
   4   0   9       18.03       16.74      5.65 o 
   5   0   9        1.23       -5.28      5.79 o 
   6   0   9        3.82        6.98      6.46 o 
   7   0   9       22.29       12.47      7.21 o 
   8   0   9       83.07       80.66     10.36 o 
   9   0   9        7.09       12.59     10.76 o 
  10   0   9      112.23      147.35     20.75 o 
  11   0   9      475.89      588.10     33.80 o 
  -9   1   9       36.11       35.36     16.13 o 
  -8   1   9      360.07      364.21     50.47 o 
  -7   1   9      254.00      265.64     27.49 o 
  -6   1   9      510.01      518.35     26.86 o 
  -5   1   9     1614.38     1609.80     96.64 o 
  -4   1   9     1563.24     1463.06     53.70 o 
  -3   1   9      121.16      125.36      9.21 o 
  -2   1   9      451.58      413.32     12.79 o 
  -1   1   9      767.98      759.56     18.47 o 
   0   1   9      241.74      224.29      8.90 o 
   1   1   9       94.68       85.95      6.02 o 
   2   1   9      211.90      218.31     11.40 o 
   3   1   9        7.37       10.14      5.26 o 
   4   1   9        0.87       -2.18      4.16 o 
   5   1   9        1.74       -3.44      4.27 o 
   6   1   9       22.61       24.73      5.16 o 
   7   1   9       43.15       35.27      7.73 o 
   8   1   9      221.46      242.23     13.82 o 
   9   1   9       41.37       40.03     12.84 o 
  10   1   9        1.12        0.94     13.56 o 
  11   1   9      196.79      243.21     41.06 o 
  -8   2   9      333.72      345.39     24.83 o 
  -7   2   9      288.56      342.85     23.40 o 
  -6   2   9      298.42      375.78     23.40 o 
  -5   2   9     1327.43     1347.23     87.89 o 
  -4   2   9     3908.23     3642.06     84.93 o 
  -3   2   9      536.40      538.99     26.46 o 
  -2   2   9      495.37      514.97     14.61 o 
  -1   2   9     9673.87    10005.10    175.54 o 
   0   2   9     8906.82     9104.52    160.11 o 
   1   2   9     1266.56     1120.09     24.32 o 
   2   2   9     1725.39     1704.83     47.28 o 
   3   2   9     7606.25     8039.82    142.50 o 
   4   2   9     3010.00     3059.12     58.06 o 
   5   2   9     6542.07     6850.30    122.87 o 
   6   2   9      339.60      363.98     12.80 o 
   7   2   9        7.14        7.23      4.68 o 
   8   2   9     4748.94     4737.30    129.68 o 
   9   2   9      570.84      519.87     28.40 o 
  10   2   9      244.31      264.43     22.48 o 
  11   2   9     1330.23     1492.48     88.19 o 
  12   2   9      950.61     1067.86     47.84 o 
  -8   3   9       58.85       13.58     14.61 o 
  -7   3   9       49.29       40.28     13.93 o 
  -6   3   9       25.98       40.50     12.86 o 
  -5   3   9       25.89       30.14      8.57 o 
  -4   3   9      223.75      209.11     12.70 o 
  -3   3   9      120.29      120.27     18.11 o 
  -2   3   9        2.70       -3.00      6.90 o 
  -1   3   9      210.80      233.29      8.36 o 
   0   3   9      203.17      210.13     10.53 o 
   1   3   9       56.74       58.88      5.80 o 
   2   3   9        4.17        0.59      3.88 o 
   3   3   9        6.35        5.97      4.10 o 
   4   3   9        1.61        1.65      4.28 o 
   5   3   9      209.75      203.74     16.58 o 
   6   3   9       38.18       38.47      5.13 o 
   7   3   9        3.67       -1.67      4.76 o 
   8   3   9      580.99      578.66     22.58 o 
   9   3   9      173.91      163.28     17.07 o 
  10   3   9       63.71       53.18     13.90 o 
  11   3   9      366.99      403.11     27.51 o 
  12   3   9      471.91      535.35     65.66 o 
  -8   4   9       70.29       43.60     15.93 o 
  -7   4   9      139.47      138.55     29.64 o 
  -6   4   9      212.89      222.45     14.92 o 
  -5   4   9      292.12      329.51     23.30 o 
  -4   4   9      814.12      802.14     34.55 o 
  -3   4   9      188.11      189.67     11.78 o 
  -2   4   9       15.31       11.18     10.05 o 
  -1   4   9      170.39      190.11     17.31 o 
   0   4   9      251.57      278.51     14.95 o 
   1   4   9        9.86       13.62      3.96 o 
   2   4   9        0.27       -0.72      3.73 o 
   3   4   9        4.71        4.38      4.23 o 
   4   4   9       19.91       20.08      4.90 o 
   5   4   9       71.49       73.36      6.70 o 
   6   4   9      212.46      223.17      9.79 o 
   7   4   9       23.14       16.68      6.98 o 
   8   4   9      257.13      268.10     14.42 o 
   9   4   9      412.22      373.92     27.05 o 
  10   4   9        3.93      -10.01     10.79 o 
  11   4   9       89.48      111.15     19.27 o 
  12   4   9      329.96      353.00     27.76 o 
  -8   5   9      105.63       61.08     20.23 o 
  -7   5   9      344.49      361.06     19.85 o 
  -6   5   9      670.92      659.92     29.26 o 
  -5   5   9      313.30      343.81     17.36 o 
  -4   5   9     1082.20     1038.22     30.97 o 
  -3   5   9      944.45      934.04     27.82 o 
  -2   5   9       12.15        8.93      6.39 o 
  -1   5   9     4308.42     4759.12    101.42 o 
   0   5   9    11746.49    12424.23    421.60 o 
   1   5   9     5440.23     5406.42    113.14 o 
   2   5   9     2065.33     2101.90     48.29 o 
   3   5   9     4490.28     4805.05     87.55 o 
   4   5   9      225.25      193.92      8.70 o 
   5   5   9     3264.89     3394.03     64.10 o 
   6   5   9     3618.56     3727.38     70.21 o 
   7   5   9       52.76       49.00      8.32 o 
   8   5   9     2688.25     2664.92     63.05 o 
   9   5   9     2035.73     1926.41     54.03 o 
  10   5   9      392.96      450.94     26.78 o 
  11   5   9      468.10      518.28     30.24 o 
  12   5   9      206.05      180.68     40.83 o 
  -7   6   9      109.44      101.09     16.32 o 
  -6   6   9      156.31      186.92     15.10 o 
  -5   6   9        5.98       18.29      9.27 o 
  -4   6   9       38.85       36.30      9.28 o 
  -3   6   9       37.18       32.89      8.75 o 
  -2   6   9       29.67       25.41      7.35 o 
  -1   6   9       81.52       92.30     11.82 o 
   0   6   9       97.92      110.81     13.65 o 
   1   6   9        5.77        4.49      5.36 o 
   2   6   9       60.72       53.66      5.48 o 
   3   6   9       59.39       61.40      5.89 o 
   4   6   9        7.62        5.17      4.59 o 
   5   6   9      266.21      271.49     10.68 o 
   6   6   9      491.31      494.25     18.62 o 
   7   6   9        3.09        2.05      6.61 o 
   8   6   9      410.01      388.27     17.99 o 
   9   6   9      867.89      772.10     42.08 o 
  10   6   9      469.20      472.59     24.72 o 
  11   6   9      352.31      343.78     25.26 o 
  12   6   9      119.80      109.48     19.74 o 
  -7   7   9      151.70      167.22     20.42 o 
  -6   7   9      190.18      163.30     15.05 o 
  -5   7   9        5.73       -2.75     11.34 o 
  -4   7   9        5.64       -2.31      8.89 o 
  -3   7   9       22.20       17.98      6.84 o 
  -2   7   9       91.59       98.28     11.71 o 
  -1   7   9       40.09       48.57      7.76 o 
   0   7   9      184.43      172.75     10.93 o 
   1   7   9       20.88       30.18      7.85 o 
   2   7   9      148.88      137.98     20.64 o 
   3   7   9      156.29      166.21      8.14 o 
   4   7   9       22.29       19.67      5.56 o 
   5   7   9       24.86       20.77      5.14 o 
   6   7   9      413.87      424.52     17.58 o 
   7   7   9        3.53        1.50      6.83 o 
   8   7   9       30.08        9.33      8.22 o 
   9   7   9      436.11      451.64     21.55 o 
  10   7   9      222.43      207.05     28.61 o 
  11   7   9      140.47      157.53     15.55 o 
  12   7   9       74.77       75.13     18.37 o 
  -7   8   9      391.69      391.51     28.34 o 
  -6   8   9      844.91      833.89     31.06 o 
  -5   8   9      134.90      157.83     14.51 o 
  -4   8   9      154.70      146.27     13.47 o 
  -3   8   9      299.49      295.87     15.95 o 
  -2   8   9      200.80      195.90     12.95 o 
  -1   8   9     2231.81     2161.06     52.21 o 
   0   8   9     4883.97     4922.48    105.88 o 
   1   8   9     1504.67     1548.98     40.46 o 
   2   8   9      765.38      826.11     24.77 o 
   3   8   9     4795.50     5120.17    108.66 o 
   4   8   9      711.31      674.00     18.00 o 
   5   8   9      291.65      252.88     13.00 o 
   6   8   9     2819.03     2888.40     66.55 o 
   7   8   9       47.68       54.49     15.29 o 
   8   8   9      364.24      368.02     23.20 o 
   9   8   9     1318.20     1209.97     55.08 o 
  10   8   9      418.89      384.31     28.68 o 
  11   8   9      413.98      438.48     22.97 o 
  12   8   9       82.37       59.76     18.97 o 
  -6   9   9       61.66       77.40     17.61 o 
  -5   9   9        3.47        3.32     10.50 o 
  -4   9   9       23.80       25.01     10.43 o 
  -3   9   9        4.51        2.92      8.20 o 
  -2   9   9       22.25       22.39      8.08 o 
  -1   9   9        1.11        1.61      6.99 o 
   0   9   9        0.60       -5.10      6.17 o 
   1   9   9      123.31      152.21     12.54 o 
   2   9   9      234.12      213.86     12.16 o 
   3   9   9      427.09      462.21     17.88 o 
   4   9   9      161.13      177.23     10.95 o 
   5   9   9       16.42        9.00      6.94 o 
   6   9   9      740.63      767.92     35.81 o 
   7   9   9      173.40      160.98     12.77 o 
   8   9   9      105.04       98.92     12.14 o 
   9   9   9      280.81      249.97     20.07 o 
  10   9   9      345.12      340.76     19.99 o 
  11   9   9      704.58      765.09     30.61 o 
  12   9   9      286.15      237.05     20.18 o 
  -5  10   9       21.38       23.55     14.83 o 
  -4  10   9      213.39      197.24     16.23 o 
  -3  10   9        1.08       -1.86      8.34 o 
  -2  10   9        5.54        0.66      7.60 o 
  -1  10   9        2.73        4.40      7.74 o 
   0  10   9       41.75       32.23      8.14 o 
   1  10   9       65.16       71.14      9.27 o 
   2  10   9      120.67      121.56     15.13 o 
   3  10   9      253.40      273.99     13.96 o 
   4  10   9      225.29      237.68     17.08 o 
   5  10   9        4.35      -10.15     10.15 o 
   6  10   9      201.78      205.30     13.38 o 
   7  10   9       74.80       65.09     10.44 o 
   8  10   9       12.23       -0.54      9.15 o 
   9  10   9       77.63       56.74     11.91 o 
  10  10   9       86.48       97.10     13.86 o 
  11  10   9       86.38      116.01     15.67 o 
  -5  11   9      621.96      725.19     37.82 o 
  -4  11   9      424.71      339.86     26.22 o 
  -3  11   9       13.60       15.78     10.95 o 
  -2  11   9      474.80      480.83     21.30 o 
  -1  11   9     1143.27     1137.93     34.22 o 
   0  11   9     1945.09     1826.31     47.41 o 
   1  11   9      133.15      146.98     16.32 o 
   2  11   9        7.44       13.20      7.31 o 
   3  11   9     1726.29     1881.51     47.26 o 
   4  11   9     1933.56     1966.70     61.56 o 
   5  11   9      194.51      205.61     17.37 o 
   6  11   9     1519.17     1636.08     43.56 o 
   7  11   9       37.20       39.93      9.64 o 
   8  11   9       90.55       85.30     12.02 o 
   9  11   9      265.07      259.57     17.90 o 
  10  11   9       46.94       62.05     13.59 o 
  11  11   9        8.65       -4.66     12.28 o 
  -4  12   9       18.06       18.05     16.75 o 
  -3  12   9       60.41       58.85     11.61 o 
  -2  12   9        7.05       -8.69      8.69 o 
  -1  12   9        6.92        4.77      8.43 o 
   0  12   9       44.08       39.47      9.85 o 
   1  12   9      112.16      112.26     11.52 o 
   2  12   9      101.79      100.63     10.73 o 
   3  12   9      384.68      379.61     17.69 o 
   4  12   9     1105.08     1146.18     42.74 o 
   5  12   9      105.15      120.57     15.20 o 
   6  12   9      405.10      448.50     38.17 o 
   7  12   9      663.64      640.67     31.81 o 
   8  12   9      208.86      211.50     16.03 o 
   9  12   9       32.04       32.59     11.77 o 
  10  12   9        6.27       -0.60     11.78 o 
  11  12   9      301.41      270.61     30.04 o 
  -3  13   9       10.31       15.69     15.72 o 
  -2  13   9        0.53       -0.77     10.10 o 
  -1  13   9       42.67       51.77     11.25 o 
   0  13   9        1.37        7.71     11.70 o 
   1  13   9       27.78       26.86     10.26 o 
   2  13   9       16.92       21.59      8.89 o 
   3  13   9       20.23       18.70     22.08 o 
   4  13   9      472.10      490.06     27.14 o 
   5  13   9      155.59      144.58     22.82 o 
   6  13   9      109.08      117.91     16.24 o 
   7  13   9       78.13       53.72     16.45 o 
   8  13   9       32.27       50.83     14.90 o 
   9  13   9       12.51       -6.71     10.79 o 
  10  13   9        0.48       26.27     12.61 o 
  -2  14   9     1039.75      966.06     62.84 o 
  -1  14   9      258.07      271.15     19.30 o 
   0  14   9      355.01      346.14     19.33 o 
   1  14   9       37.22       51.68     11.18 o 
   2  14   9       87.97      113.23     12.91 o 
   3  14   9      586.68      606.17     31.04 o 
   4  14   9      805.52      789.99     35.76 o 
   5  14   9      136.58      157.80     36.39 o 
   6  14   9      828.19      856.88     38.24 o 
   7  14   9      311.67      361.44     52.69 o 
   8  14   9      153.77      195.50     24.31 o 
   9  14   9      232.34      223.02     22.95 o 
  -1  15   9       85.13       70.15     18.03 o 
   0  15   9      104.68      138.70     16.24 o 
   1  15   9       42.10       38.65     17.82 o 
   2  15   9       11.16       -3.53     11.63 o 
   3  15   9       36.09       29.92     13.27 o 
   4  15   9     1103.94     1014.62     42.64 o 
   5  15   9      988.68      967.58     42.02 o 
   6  15   9      573.06      577.70     32.75 o 
   7  15   9      846.56      837.49     39.40 o 
   8  15   9      397.84      436.05     28.92 o 
   1  16   9       18.98       14.18     11.93 o 
   2  16   9       10.00        6.53     13.31 o 
   3  16   9        7.72       -9.85     12.30 o 
   4  16   9      205.87      183.93     20.22 o 
   5  16   9      262.00      240.57     40.98 o 
   6  16   9      134.76      116.60     18.39 o 
   7  16   9      109.66       77.74     21.86 o 
  -3 -10  10       55.68       51.58     14.25 o 
  -2 -10  10       47.05       66.52     31.12 o 
  -1 -10  10      260.75      301.89     25.17 o 
   0 -10  10     2026.90     2072.93     71.22 o 
   1 -10  10      329.82      356.77     32.24 o 
   2 -10  10      324.36      352.55     27.19 o 
  -5  -9  10      117.63      126.79     15.80 o 
  -4  -9  10        7.15       -7.03     11.28 o 
  -3  -9  10       40.76       29.31     11.77 o 
  -2  -9  10        8.89       -0.49     10.34 o 
  -1  -9  10       16.66       16.55     12.82 o 
   0  -9  10      974.08     1050.73     44.27 o 
   1  -9  10      294.30      306.86     47.65 o 
   2  -9  10       58.81       55.63     15.17 o 
   3  -9  10      601.30      605.23     53.65 o 
   4  -9  10      350.44      362.90     35.27 o 
  -6  -8  10        5.40        9.08     12.43 o 
  -5  -8  10        9.93        6.59     11.83 o 
  -4  -8  10       91.06       89.19     13.50 o 
  -3  -8  10       12.42        5.15     10.37 o 
  -2  -8  10       60.62       77.43     12.18 o 
  -1  -8  10        8.14       -8.07      9.41 o 
   0  -8  10       76.23       88.43     46.02 o 
   1  -8  10      295.96      381.71     25.19 o 
   2  -8  10        1.34       11.92     14.97 o 
   3  -8  10       87.03      100.74     16.41 o 
   4  -8  10      123.54      112.43     17.71 o 
   5  -8  10      320.46      359.41     26.57 o 
   6  -8  10       67.84       46.74     16.89 o 
  -6  -7  10      231.02      235.03     17.71 o 
  -5  -7  10     1174.50     1165.50     37.50 o 
  -4  -7  10      706.78      745.77     35.68 o 
  -3  -7  10      365.06      403.62     20.44 o 
  -2  -7  10      323.53      345.13     18.72 o 
  -1  -7  10       11.22        8.87      8.50 o 
   0  -7  10     1252.63     1347.39     38.42 o 
   1  -7  10      262.84      294.77     21.71 o 
   2  -7  10        6.66        4.37     10.75 o 
   3  -7  10      311.47      349.89     23.63 o 
   4  -7  10      592.36      631.61     32.57 o 
   5  -7  10      597.07      558.26     30.79 o 
   6  -7  10      265.26      247.95     22.54 o 
   7  -7  10       22.26       16.65     14.92 o 
  -7  -6  10       69.44       51.84     16.72 o 
  -6  -6  10       36.97       38.23     11.84 o 
  -5  -6  10      408.09      393.47     20.49 o 
  -4  -6  10      249.75      243.87     16.68 o 
  -3  -6  10       40.43       67.67     11.14 o 
  -2  -6  10       33.65       49.32     12.20 o 
  -1  -6  10      155.08      139.48     12.48 o 
   0  -6  10      845.40      872.08     28.29 o 
   1  -6  10      535.22      524.27     27.56 o 
   2  -6  10      361.94      348.06     22.68 o 
   3  -6  10      175.21      205.40     18.39 o 
   4  -6  10     1555.34     1684.84     57.92 o 
   5  -6  10     1263.25     1241.53     58.25 o 
   6  -6  10      654.97      625.53     30.81 o 
   7  -6  10      544.85      522.57     24.69 o 
  -7  -5  10        7.56       22.98     11.48 o 
  -6  -5  10        2.92       -3.28      9.46 o 
  -5  -5  10       62.05       62.54     11.33 o 
  -4  -5  10      126.22      131.37     12.96 o 
  -3  -5  10        2.02       11.53      8.62 o 
  -2  -5  10      253.77      221.94     16.65 o 
  -1  -5  10       55.73       53.01      9.40 o 
   0  -5  10       11.21       14.71     12.32 o 
   1  -5  10      432.53      420.00     18.04 o 
   2  -5  10        9.93       11.36     10.07 o 
   3  -5  10       23.37       24.31     10.97 o 
   4  -5  10        1.82        5.55     10.60 o 
   5  -5  10      330.15      361.89     18.15 o 
   6  -5  10      323.23      338.72     18.62 o 
   7  -5  10        8.80        0.12      9.84 o 
   8  -5  10       10.81       10.75     11.39 o 
  -8  -4  10      630.77      657.89     37.76 o 
  -7  -4  10      328.57      291.92     24.64 o 
  -6  -4  10      298.00      311.18     21.08 o 
  -5  -4  10     1073.44     1085.93     34.06 o 
  -4  -4  10      450.22      440.01     19.95 o 
  -3  -4  10      315.17      329.79     25.19 o 
  -2  -4  10     2677.29     2668.64     63.66 o 
  -1  -4  10      128.19      117.64     10.94 o 
   0  -4  10      346.30      353.75     23.05 o 
   1  -4  10      282.39      282.34     14.75 o 
   2  -4  10       55.38       56.01      8.52 o 
   3  -4  10       43.43       45.23     10.91 o 
   4  -4  10      119.22      137.11     19.11 o 
   5  -4  10      194.40      190.32     13.37 o 
   6  -4  10      117.71      125.83     15.72 o 
   7  -4  10      117.50      123.82     12.96 o 
   8  -4  10        4.28        1.91      9.52 o 
   9  -4  10       25.31        5.91     11.05 o 
  -8  -3  10      156.07      129.91     19.21 o 
  -7  -3  10        7.81        8.98      9.90 o 
  -6  -3  10       10.41       -0.87     17.22 o 
  -5  -3  10      126.22      121.20     14.44 o 
  -4  -3  10       59.91       66.97     12.36 o 
  -3  -3  10       90.42       85.58     14.55 o 
  -2  -3  10     2692.69     2630.23     64.67 o 
  -1  -3  10      430.55      430.18     25.28 o 
   0  -3  10      481.87      521.06     19.61 o 
   1  -3  10      735.50      719.77     23.31 o 
   2  -3  10     1929.91     1935.41     49.13 o 
   3  -3  10      159.02      128.99     12.36 o 
   4  -3  10     2165.60     2359.69     56.54 o 
   5  -3  10     3099.44     3094.72     78.26 o 
   6  -3  10      980.47      959.26     30.26 o 
   7  -3  10      775.79      826.89     31.20 o 
   8  -3  10      372.86      368.02     19.71 o 
   9  -3  10      131.00      152.79     15.54 o 
  -8  -2  10       24.92       30.97     15.27 o 
  -7  -2  10       13.81       15.33     10.49 o 
  -6  -2  10       45.25       30.32     12.67 o 
  -5  -2  10      163.29      158.80     13.18 o 
  -4  -2  10      101.54       95.68     14.65 o 
  -3  -2  10       14.90       20.72      7.76 o 
  -2  -2  10      529.83      509.84     19.61 o 
  -1  -2  10      996.37      947.38     28.00 o 
   0  -2  10        3.08        7.52      6.26 o 
   1  -2  10      180.17      171.73     13.95 o 
   2  -2  10        0.71        4.05      4.62 o 
   3  -2  10        6.24       -1.28      5.56 o 
   4  -2  10        2.17       -4.35      5.81 o 
   5  -2  10       83.43      100.56     12.14 o 
   6  -2  10      222.75      218.39     13.74 o 
   7  -2  10        0.15       17.84     12.18 o 
   8  -2  10        1.04        2.69      9.15 o 
   9  -2  10        7.66       11.03     10.20 o 
  10  -2  10        0.38      -12.47     12.47 o 
  -8  -1  10      304.93      265.26     23.70 o 
  -7  -1  10      466.56      432.04     31.87 o 
  -6  -1  10      801.60      790.71     27.99 o 
  -5  -1  10     1789.06     1750.24     45.96 o 
  -4  -1  10      406.04      420.14     18.22 o 
  -3  -1  10       19.29        8.80      6.71 o 
  -2  -1  10     3331.47     3021.81     68.83 o 
  -1  -1  10     2218.73     2068.10     49.60 o 
   0  -1  10      126.61      134.41      9.87 o 
   1  -1  10      129.44      120.08     11.91 o 
   2  -1  10        3.40       -2.68      4.35 o 
   3  -1  10      275.34      289.97     12.69 o 
   4  -1  10      107.20      112.52      7.66 o 
   5  -1  10        5.34       18.63      6.80 o 
   6  -1  10        6.17        0.61      6.71 o 
   7  -1  10       47.37       35.55      8.97 o 
   8  -1  10        8.36        9.77      8.66 o 
   9  -1  10        0.34       -2.41     13.19 o 
  10  -1  10        1.13        5.44     13.20 o 
  -8   0  10       58.28       49.73     15.48 o 
  -7   0  10      203.28      186.86     22.31 o 
  -6   0  10      361.29      327.72     30.01 o 
  -5   0  10      800.30      781.11     26.22 o 
  -4   0  10      154.65      195.04     18.27 o 
  -3   0  10      106.40      118.78     16.47 o 
  -2   0  10     2933.90     2529.98     58.73 o 
  -1   0  10     4698.36     4435.97     95.67 o 
   0   0  10      688.45      683.34     21.44 o 
   1   0  10     1999.82     1965.68     39.56 o 
   2   0  10       91.60       86.04      6.61 o 
   3   0  10      116.63      135.15      8.08 o 
   4   0  10     2518.95     2587.20     74.62 o 
   5   0  10     1557.26     1649.90     39.21 o 
   6   0  10       45.29       75.14     16.03 o 
   7   0  10      349.69      447.32     18.97 o 
   8   0  10     3217.65     3352.20     78.18 o 
   9   0  10      483.25      502.34     28.45 o 
  10   0  10      601.97      559.87     32.21 o 
  11   0  10      663.99      789.46     41.43 o 
  -8   1  10       46.32       48.64     16.88 o 
  -7   1  10       89.03      110.31     17.71 o 
  -6   1  10      128.78      135.75     17.75 o 
  -5   1  10      408.68      449.82     25.20 o 
  -4   1  10      435.08      408.92     23.20 o 
  -3   1  10        1.83       -2.10      6.02 o 
  -2   1  10       94.72       89.08      8.98 o 
  -1   1  10     1539.23     1449.32     36.61 o 
   0   1  10      240.69      223.75     11.02 o 
   1   1  10       55.33       54.66      5.99 o 
   2   1  10        1.50       -2.62      4.18 o 
   3   1  10       16.52       15.59      4.95 o 
   4   1  10       92.77      101.97      7.21 o 
   5   1  10       46.47       50.65      6.17 o 
   6   1  10       83.73       84.04      7.24 o 
   7   1  10       24.26       31.25      8.10 o 
   8   1  10      126.15      102.68     11.98 o 
   9   1  10        9.54       24.23     12.58 o 
  10   1  10       15.63        0.52     13.00 o 
  11   1  10       38.15       47.69     16.01 o 
  -8   2  10      191.96      193.27     21.51 o 
  -7   2  10      390.40      377.87     43.72 o 
  -6   2  10      629.30      577.06     29.89 o 
  -5   2  10     2148.85     2271.30    143.84 o 
  -4   2  10     1326.83     1238.46     43.75 o 
  -3   2  10        3.67       11.97      9.10 o 
  -2   2  10     1198.34     1109.17     25.41 o 
  -1   2  10     2790.81     2689.05     52.43 o 
   0   2  10      157.27      153.13      7.96 o 
   1   2  10       85.20       73.10      6.15 o 
   2   2  10        3.32       -2.51      4.04 o 
   3   2  10      331.28      335.12     11.86 o 
   4   2  10      156.81      159.14      8.57 o 
   5   2  10        3.57        5.06      4.77 o 
   6   2  10        5.90        6.28      5.35 o 
   7   2  10       20.22        8.34      6.78 o 
   8   2  10        3.02        6.58     12.23 o 
   9   2  10      105.24       90.78     15.65 o 
  10   2  10       28.03       26.38     22.38 o 
  11   2  10       44.87       28.66     15.98 o 
  -8   3  10        6.34       26.77     15.01 o 
  -7   3  10       96.11      105.51     17.01 o 
  -6   3  10      341.71      354.26     24.83 o 
  -5   3  10     1800.70     1892.90     61.38 o 
  -4   3  10     2454.20     2435.46    100.19 o 
  -3   3  10      362.45      420.66     43.45 o 
  -2   3  10     1158.07     1161.25     31.35 o 
  -1   3  10     5437.55     5294.69     96.46 o 
   0   3  10     1038.30     1059.70     34.53 o 
   1   3  10     1798.65     1801.25     62.75 o 
   2   3  10      836.41      803.46     19.65 o 
   3   3  10     3466.89     3607.29    107.31 o 
   4   3  10     7465.31     7502.84    134.19 o 
   5   3  10     3004.60     3123.30     60.05 o 
   6   3  10        8.91        8.29      4.95 o 
   7   3  10      726.13      624.72     18.13 o 
   8   3  10     3761.20     3962.52    232.92 o 
   9   3  10     2987.30     2954.74     95.45 o 
  10   3  10      455.21      499.49     35.87 o 
  11   3  10     1060.95     1127.05     47.42 o 
  -7   4  10       24.41       21.12     14.30 o 
  -6   4  10       49.53       26.77     13.06 o 
  -5   4  10      238.76      249.33     19.80 o 
  -4   4  10      598.12      564.83     22.82 o 
  -3   4  10      516.01      509.70     19.79 o 
  -2   4  10       81.77       93.86      9.55 o 
  -1   4  10      170.45      150.27     10.21 o 
   0   4  10      159.60      182.08     10.77 o 
   1   4  10      152.14      166.81     14.85 o 
   2   4  10       23.83       25.34      4.90 o 
   3   4  10       11.94       13.46      4.88 o 
   4   4  10       48.46       42.60      5.89 o 
   5   4  10        1.21        6.92      6.58 o 
   6   4  10        3.35        0.83      5.96 o 
   7   4  10       15.97       22.13      9.41 o 
   8   4  10      182.92      168.92     16.76 o 
   9   4  10      213.08      234.73     22.31 o 
  10   4  10       72.07       57.67     14.95 o 
  11   4  10      233.84      234.47     22.63 o 
  12   4  10      297.40      370.66     29.32 o 
  -7   5  10      170.72      147.97     19.41 o 
  -6   5  10      117.86      110.90     23.20 o 
  -5   5  10     1079.21     1080.18     33.42 o 
  -4   5  10     1254.80     1229.12     35.43 o 
  -3   5  10      364.13      373.64     17.43 o 
  -2   5  10      534.88      537.66     27.93 o 
  -1   5  10      623.57      624.12     21.10 o 
   0   5  10       11.56        0.79      5.66 o 
   1   5  10      149.79      152.30     15.18 o 
   2   5  10       49.53       37.94      5.27 o 
   3   5  10       60.97       49.67      6.10 o 
   4   5  10       15.76       18.29      5.69 o 
   5   5  10       30.61       21.08      5.63 o 
   6   5  10       49.80       52.84      6.51 o 
   7   5  10       39.92       34.06      8.02 o 
   8   5  10        0.26        5.78     10.73 o 
   9   5  10      273.20      290.27     16.35 o 
  10   5  10       31.44       40.46     13.76 o 
  11   5  10      115.21      167.55     22.23 o 
  12   5  10      147.83      186.58     22.76 o 
  -7   6  10      184.57      168.05     34.46 o 
  -6   6  10      146.36      140.95     16.42 o 
  -5   6  10      634.32      683.49     26.00 o 
  -4   6  10     1907.13     1766.27     46.30 o 
  -3   6  10     2276.77     2292.12     55.81 o 
  -2   6  10     1269.42     1244.69     43.81 o 
  -1   6  10     3184.48     3268.56     73.56 o 
   0   6  10     2936.88     2954.62     66.73 o 
   1   6  10     3441.38     3480.57     76.75 o 
   2   6  10     1746.57     1666.98     40.90 o 
   3   6  10     1980.78     2118.08     49.65 o 
   4   6  10     5301.09     5629.37    102.65 o 
   5   6  10     5222.24     5438.96     99.68 o 
   6   6  10     3844.28     3929.47     86.92 o 
   7   6  10      395.29      365.06     17.16 o 
   8   6  10      266.15      265.45     15.33 o 
   9   6  10     3149.30     3032.80     72.20 o 
  10   6  10      517.50      516.34     29.66 o 
  11   6  10      858.52      972.22     43.28 o 
  12   6  10      897.62     1045.45     46.90 o 
  -7   7  10       16.62       22.93     15.80 o 
  -6   7  10       37.37       26.96     12.04 o 
  -5   7  10       44.47       45.85     12.34 o 
  -4   7  10        2.12        7.44      9.61 o 
  -3   7  10      138.05      150.61     13.05 o 
  -2   7  10      244.56      235.82     13.83 o 
  -1   7  10       26.38       28.74      7.84 o 
   0   7  10        1.27        5.78      6.61 o 
   1   7  10      116.83      140.47     15.24 o 
   2   7  10       51.48       60.28      7.91 o 
   3   7  10        0.81       -1.41      5.76 o 
   4   7  10        2.86        6.85      5.10 o 
   5   7  10      115.86      121.07     10.27 o 
   6   7  10      298.79      305.10     15.01 o 
   7   7  10       16.47       11.70      7.73 o 
   8   7  10        2.61       -7.72      7.72 o 
   9   7  10      687.40      627.16     24.61 o 
  10   7  10      273.41      243.44     17.14 o 
  11   7  10      240.43      252.97     23.60 o 
  12   7  10      367.02      342.61     36.46 o 
  -6   8  10       19.38       16.84     14.02 o 
  -5   8  10      597.49      614.19     25.88 o 
  -4   8  10      325.35      335.88     18.53 o 
  -3   8  10       22.56       36.74     10.23 o 
  -2   8  10      102.73       99.56     10.83 o 
  -1   8  10       53.21       58.28      9.34 o 
   0   8  10        0.44        5.28      6.75 o 
   1   8  10      150.27      137.78     10.62 o 
   2   8  10       39.24       39.84      7.59 o 
   3   8  10       37.84       33.84      7.36 o 
   4   8  10       11.80       -5.41      5.80 o 
   5   8  10       43.07       44.23      8.54 o 
   6   8  10      301.87      285.56     15.66 o 
   7   8  10       14.37       23.10      8.20 o 
   8   8  10        4.21        5.33      8.84 o 
   9   8  10      328.08      306.17     28.08 o 
  10   8  10       82.41       56.59     12.23 o 
  11   8  10       74.89       68.94     20.55 o 
  12   8  10      148.98      133.30     21.60 o 
  -6   9  10      345.94      307.95     33.72 o 
  -5   9  10      541.83      607.41     26.48 o 
  -4   9  10      154.14      166.82     19.02 o 
  -3   9  10      332.70      346.96     18.08 o 
  -2   9  10      528.34      534.61     21.84 o 
  -1   9  10     1519.08     1512.93     57.09 o 
   0   9  10     4148.73     4217.62     93.42 o 
   1   9  10     5204.78     5248.19    113.08 o 
   2   9  10     3319.44     3184.62     72.39 o 
   3   9  10      932.71      977.69     28.69 o 
   4   9  10      715.77      799.74     24.87 o 
   5   9  10      313.23      320.70     20.07 o 
   6   9  10     5713.78     5915.94    144.53 o 
   7   9  10     1319.09     1332.23     37.63 o 
   8   9  10        5.70       10.45      8.96 o 
   9   9  10     1463.13     1505.74     83.15 o 
  10   9  10      701.60      642.51     29.49 o 
  11   9  10      617.98      564.67     26.39 o 
  -5  10  10      156.67      152.77     21.32 o 
  -4  10  10       82.21       82.88     13.58 o 
  -3  10  10      223.31      199.11     15.15 o 
  -2  10  10        0.88        3.82      8.77 o 
  -1  10  10       37.42       52.67      9.52 o 
   0  10  10        1.31        4.52      7.94 o 
   1  10  10        4.67        4.88      7.25 o 
   2  10  10        0.18        0.14      6.86 o 
   3  10  10       70.53       82.26      9.46 o 
   4  10  10       66.97       60.40     11.49 o 
   5  10  10       37.33       36.44     11.27 o 
   6  10  10      672.46      698.53     24.58 o 
   7  10  10      246.13      243.63     15.08 o 
   8  10  10       35.52       27.70     10.41 o 
   9  10  10      587.41      533.76     24.18 o 
  10  10  10      720.82      730.11     29.91 o 
  11  10  10      313.46      308.48     29.84 o 
  -4  11  10       98.01       97.42     14.56 o 
  -3  11  10      218.81      193.85     15.50 o 
  -2  11  10       10.83        6.86      8.94 o 
  -1  11  10        7.95       -2.29      8.28 o 
   0  11  10        4.29       -2.83      7.85 o 
   1  11  10       37.61       27.26      8.72 o 
   2  11  10        2.64        2.08      7.41 o 
   3  11  10      240.26      282.36     15.15 o 
   4  11  10      115.03      101.98     20.90 o 
   5  11  10        2.15       -1.77      9.43 o 
   6  11  10      183.64      200.79     17.97 o 
   7  11  10      169.79      177.12     13.80 o 
   8  11  10        1.28        1.28      9.45 o 
   9  11  10      186.92      183.52     16.29 o 
  10  11  10      148.31      144.26     20.85 o 
  11  11  10      173.48      169.51     17.81 o 
  -3  12  10      136.78      117.49     17.46 o 
  -2  12  10       31.76       31.67     10.72 o 
  -1  12  10      453.14      474.43     39.58 o 
   0  12  10     2066.14     2061.28     53.23 o 
   1  12  10     1824.91     1925.70     50.28 o 
   2  12  10     1587.64     1546.80     58.52 o 
   3  12  10     1632.97     1692.97     44.99 o 
   4  12  10     1547.62     1740.27     57.98 o 
   5  12  10      130.72      132.23     15.89 o 
   6  12  10      358.08      376.88     23.98 o 
   7  12  10     1490.35     1517.31     53.81 o 
   8  12  10        5.85       -3.59     11.22 o 
   9  12  10      521.88      519.82     24.37 o 
  10  12  10      645.92      635.81     28.72 o 
  -2  13  10       31.72       16.92     13.20 o 
  -1  13  10        0.21       -2.51      9.54 o 
   0  13  10        4.67       -4.85     12.76 o 
   1  13  10       69.91       71.61     11.35 o 
   2  13  10       78.35       76.54     10.89 o 
   3  13  10      163.95      145.07     16.67 o 
   4  13  10      293.98      282.28     21.43 o 
   5  13  10        4.64       13.10     11.36 o 
   6  13  10      108.02      124.41     16.92 o 
   7  13  10      843.69      800.97     37.31 o 
   8  13  10       15.19       31.83     14.28 o 
   9  13  10      135.78      140.92     20.19 o 
  10  13  10      360.40      372.07     22.28 o 
  -1  14  10       74.65      100.17     13.88 o 
   0  14  10        6.04        7.91      9.95 o 
   1  14  10       14.77       17.80     10.41 o 
   2  14  10       29.51       38.27     10.37 o 
   3  14  10      170.77      156.71     18.33 o 
   4  14  10      165.35      162.96     31.42 o 
   5  14  10        0.78        9.56     12.86 o 
   6  14  10       55.33       62.39     20.31 o 
   7  14  10      128.83      119.33     17.92 o 
   8  14  10        2.76        2.68     13.20 o 
   9  14  10       77.74       63.76     17.87 o 
   0  15  10      963.27      897.59     32.97 o 
   1  15  10      213.15      214.07     17.16 o 
   2  15  10       12.89       -7.70     11.27 o 
   3  15  10      295.04      342.30     25.05 o 
   4  15  10     2510.11     2527.32    123.76 o 
   5  15  10      328.17      349.13     25.93 o 
   6  15  10        3.95        5.43     13.73 o 
   7  15  10      502.93      531.89     34.68 o 
   8  15  10        3.77       -0.98     14.24 o 
   2  16  10      154.89      157.18     20.06 o 
   3  16  10       81.22       95.49     17.71 o 
   4  16  10      438.46      385.42     27.11 o 
   5  16  10      338.14      342.55     26.15 o 
   6  16  10       18.13       29.20     26.23 o 
  -3  -9  11       57.98       38.59     12.78 o 
  -2  -9  11      734.10      792.05     38.44 o 
  -1  -9  11      735.23      839.31     39.83 o 
   0  -9  11     1873.57     1880.76     66.66 o 
   1  -9  11     1283.34     1254.84     50.97 o 
   2  -9  11      329.75      339.52     26.50 o 
   3  -9  11      842.18      820.85     70.85 o 
  -4  -8  11        5.57       11.00     12.18 o 
  -3  -8  11       94.69       99.37     24.54 o 
  -2  -8  11       63.83       80.42     12.93 o 
  -1  -8  11        7.65       13.06     13.57 o 
   0  -8  11       60.65       49.12     17.19 o 
   1  -8  11      176.61      169.53     19.83 o 
   2  -8  11      204.50      221.97     21.46 o 
   3  -8  11      433.61      406.28     27.29 o 
   4  -8  11      546.46      582.02     42.32 o 
  -5  -7  11       16.24       20.54     12.03 o 
  -4  -7  11       33.33       20.94     11.64 o 
  -3  -7  11        0.27       -7.08     10.15 o 
  -2  -7  11        0.80        3.59     10.00 o 
  -1  -7  11       19.18       19.12     10.13 o 
   0  -7  11        0.33       -4.19     11.45 o 
   1  -7  11      613.43      708.16     71.81 o 
   2  -7  11       92.58       89.94     16.45 o 
   3  -7  11       75.30       45.17     17.42 o 
   4  -7  11      235.80      215.70     24.08 o 
   5  -7  11       27.88       29.32     14.13 o 
   6  -7  11       39.77       36.01     15.15 o 
  -6  -6  11     1497.15     1633.86     48.01 o 
  -5  -6  11      758.67      754.22     29.36 o 
  -4  -6  11      777.48      786.19     38.59 o 
  -3  -6  11       26.85       30.23     10.62 o 
  -2  -6  11      195.36      215.45     15.84 o 
  -1  -6  11      100.56       95.34     12.20 o 
   0  -6  11     1333.86     1317.05     40.28 o 
   1  -6  11     2949.14     2812.41     85.53 o 
   2  -6  11      280.34      321.69     22.85 o 
   3  -6  11      757.68      708.38     53.95 o 
   4  -6  11     1168.21     1202.88     47.01 o 
   5  -6  11      455.07      442.12     27.42 o 
   6  -6  11      139.74      151.88     19.01 o 
   7  -6  11      157.53      145.00     20.15 o 
  -6  -5  11       80.26       95.66     15.77 o 
  -5  -5  11       87.08      114.38     13.72 o 
  -4  -5  11        4.15        9.19     10.13 o 
  -3  -5  11        2.17        9.12      9.29 o 
  -2  -5  11       40.30       25.41      9.49 o 
  -1  -5  11       40.46       29.82      9.61 o 
   0  -5  11      219.78      240.52     15.17 o 
   1  -5  11     1023.18     1078.40     32.31 o 
   2  -5  11      352.04      377.06     23.23 o 
   3  -5  11      224.57      261.28     20.05 o 
   4  -5  11      369.16      420.22     25.65 o 
   5  -5  11     1097.70     1086.30     43.30 o 
   6  -5  11      988.82      961.48     40.78 o 
   7  -5  11      262.54      291.07     18.71 o 
   8  -5  11      260.16      240.29     19.19 o 
  -7  -4  11       16.77       17.06     12.35 o 
  -6  -4  11        0.03       -1.49      9.94 o 
  -5  -4  11       11.89       21.00     10.42 o 
  -4  -4  11       82.50       74.78     11.39 o 
  -3  -4  11       51.09       52.80     10.27 o 
  -2  -4  11        2.74        3.82      8.44 o 
  -1  -4  11       41.12       47.61      9.75 o 
   0  -4  11       53.11       49.96      9.77 o 
   1  -4  11      617.46      610.48     27.39 o 
   2  -4  11      210.58      222.27     18.21 o 
   3  -4  11       12.37       26.15     12.01 o 
   4  -4  11      439.55      402.63     73.00 o 
   5  -4  11      118.38      113.53     15.74 o 
   6  -4  11       31.62       28.25     10.88 o 
   7  -4  11       69.29       57.61     11.97 o 
   8  -4  11       41.28       27.73     11.57 o 
  -7  -3  11      919.38      986.60     42.96 o 
  -6  -3  11      669.82      663.34     26.76 o 
  -5  -3  11      637.19      665.87     27.55 o 
  -4  -3  11     1862.68     1785.74     47.96 o 
  -3  -3  11      441.26      512.22     21.77 o 
  -2  -3  11      430.70      494.60     20.84 o 
  -1  -3  11       36.09       47.69      8.93 o 
   0  -3  11       32.77       42.59      8.74 o 
   1  -3  11     2617.39     2556.97     60.85 o 
   2  -3  11      106.03      139.39     22.86 o 
   3  -3  11        8.04        0.87      8.73 o 
   4  -3  11      796.68      812.63     33.72 o 
   5  -3  11     1057.69     1003.85     32.39 o 
   6  -3  11      267.27      211.55     14.52 o 
   7  -3  11       75.23       60.73     23.87 o 
   8  -3  11       39.18       23.02     10.84 o 
   9  -3  11        6.13        8.08     11.29 o 
  -7  -2  11        4.77        9.37     22.53 o 
  -6  -2  11      139.90      136.44     14.34 o 
  -5  -2  11       76.20       68.34     11.31 o 
  -4  -2  11      248.46      217.27     14.76 o 
  -3  -2  11       55.16       60.18      9.91 o 
  -2  -2  11       21.87       37.72      8.46 o 
  -1  -2  11       19.47        8.44      7.17 o 
   0  -2  11        2.63        6.22      7.55 o 
   1  -2  11     1591.44     1534.77     81.50 o 
   2  -2  11      693.98      705.23     29.34 o 
   3  -2  11        4.25       -4.89      8.98 o 
   4  -2  11       13.89       11.95      6.81 o 
   5  -2  11     1553.40     1628.54     42.85 o 
   6  -2  11     3492.25     3345.78     77.96 o 
   7  -2  11      877.28      868.85     29.55 o 
   8  -2  11      329.53      294.14     17.97 o 
   9  -2  11      400.53      356.67     29.54 o 
  -7  -1  11        9.59       23.76     22.82 o 
  -6  -1  11       31.09       -2.01     12.52 o 
  -5  -1  11       15.52       26.42      9.97 o 
  -4  -1  11      105.53      111.29     11.39 o 
  -3  -1  11       54.33       52.19      9.68 o 
  -2  -1  11       28.79       34.49      8.11 o 
  -1  -1  11      463.47      458.11     18.36 o 
   0  -1  11       18.83        0.22      6.32 o 
   1  -1  11      221.23      213.90     12.23 o 
   2  -1  11      255.60      232.67     12.54 o 
   3  -1  11      136.64      121.00     14.91 o 
   4  -1  11       18.27       11.33      5.71 o 
   5  -1  11      168.71      148.01     19.72 o 
   6  -1  11      261.62      224.79     13.97 o 
   7  -1  11      157.15      137.70     14.36 o 
   8  -1  11       25.05       45.10     10.33 o 
   9  -1  11        8.72       13.93     20.60 o 
  10  -1  11        0.12       11.82     14.30 o 
  -7   0  11      338.28      333.98     25.99 o 
  -6   0  11      333.55      280.19     23.00 o 
  -5   0  11      454.54      452.04     26.27 o 
  -4   0  11     1500.96     1427.10     49.69 o 
  -3   0  11      369.70      418.51     18.28 o 
  -2   0  11      808.45      837.53     26.18 o 
  -1   0  11     1900.61     1849.26     45.77 o 
   0   0  11        4.66        1.24      6.00 o 
   1   0  11      848.83      824.09     25.06 o 
   2   0  11       42.70       29.24      5.79 o 
   3   0  11      223.21      209.00      9.91 o 
   4   0  11       50.25       60.86      7.03 o 
   5   0  11      570.40      551.72     29.96 o 
   6   0  11      260.41      261.01     14.44 o 
   7   0  11       26.22       18.28      8.38 o 
   8   0  11       73.14       73.07     10.69 o 
   9   0  11        4.67       -3.57     12.24 o 
  10   0  11        0.12      -11.34     13.26 o 
  -7   1  11        0.51        3.22     14.48 o 
  -6   1  11       11.86       14.28     19.79 o 
  -5   1  11       86.33       62.25     14.09 o 
  -4   1  11      453.18      427.06     24.72 o 
  -3   1  11      162.68      187.39     23.12 o 
  -2   1  11      509.66      552.93     20.21 o 
  -1   1  11     3077.38     2850.31     65.17 o 
   0   1  11       40.31       35.73      7.11 o 
   1   1  11       85.50       97.67      7.21 o 
   2   1  11      142.38      154.28      8.79 o 
   3   1  11       59.89       59.37      6.38 o 
   4   1  11       33.55       58.60     14.59 o 
   5   1  11     1477.50     1604.71     34.81 o 
   6   1  11     4673.23     4555.41    100.03 o 
   7   1  11      941.93      967.73     31.56 o 
   8   1  11      277.62      343.73     31.79 o 
   9   1  11      262.04      263.63     21.84 o 
  10   1  11      906.35      836.74     39.82 o 
  11   1  11      931.72      904.80     66.77 o 
  -7   2  11        5.34       18.60     14.85 o 
  -6   2  11       37.04       56.61     15.44 o 
  -5   2  11      119.88      126.30     16.76 o 
  -4   2  11      251.07      266.97     20.32 o 
  -3   2  11       11.70       14.74     10.44 o 
  -2   2  11        0.91        4.06      9.19 o 
  -1   2  11     1478.09     1420.79     76.02 o 
   0   2  11      380.59      321.48     11.86 o 
   1   2  11        2.12       -0.18      4.77 o 
   2   2  11      102.57      103.10      7.50 o 
   3   2  11       61.24       57.59      6.59 o 
   4   2  11        4.85        7.47      5.03 o 
   5   2  11       22.57       31.30      7.15 o 
   6   2  11      150.02      147.28      9.14 o 
   7   2  11      119.49      102.84     10.29 o 
   8   2  11        2.28        9.50     10.27 o 
   9   2  11        1.98       -7.09     10.80 o 
  10   2  11       20.77       23.60     15.78 o 
  11   2  11       35.38       44.90     17.44 o 
  -7   3  11      288.92      275.19     23.54 o 
  -6   3  11      431.15      433.99     51.80 o 
  -5   3  11      645.88      660.35     32.27 o 
  -4   3  11     1340.25     1307.62     47.03 o 
  -3   3  11       38.61       44.10     11.95 o 
  -2   3  11       12.26       10.18     10.75 o 
  -1   3  11     4788.30     4353.98     93.95 o 
   0   3  11     1137.70     1119.00     30.06 o 
   1   3  11       64.76       78.72      6.62 o 
   2   3  11        6.58        1.44      4.76 o 
   3   3  11       17.03       20.13      5.63 o 
   4   3  11       56.62       55.76      6.63 o 
   5   3  11      101.38       99.72      7.94 o 
   6   3  11       32.03       22.26      6.29 o 
   7   3  11       23.50        1.79      8.42 o 
   8   3  11       17.16       10.48     10.63 o 
   9   3  11        9.58       16.47     12.50 o 
  10   3  11        0.43       -9.00     11.25 o 
  11   3  11       18.56       29.89     15.39 o 
  -7   4  11       71.72       74.24     17.53 o 
  -6   4  11       98.38       79.24     16.97 o 
  -5   4  11      277.22      250.87     36.39 o 
  -4   4  11      681.83      675.37     31.43 o 
  -3   4  11       27.14       21.08      9.15 o 
  -2   4  11        5.37       12.95      7.74 o 
  -1   4  11     8153.41     8020.10    166.18 o 
   0   4  11     4997.37     4615.98    158.92 o 
   1   4  11       15.34        9.43      4.92 o 
   2   4  11       43.32       42.03      5.96 o 
   3   4  11       63.78       78.10      8.49 o 
   4   4  11      935.60     1014.90     24.47 o 
   5   4  11      930.04     1038.72     25.05 o 
   6   4  11     2244.35     2255.77     46.23 o 
   7   4  11      380.19      424.68     18.26 o 
   8   4  11      560.60      793.30     60.94 o 
   9   4  11     1229.35     1306.39     48.47 o 
  10   4  11      214.43      185.21     20.12 o 
  11   4  11     1335.38     1223.88     73.44 o 
  -7   5  11       51.18       67.23     18.75 o 
  -6   5  11       40.40       15.97     14.01 o 
  -5   5  11      148.94      106.82     21.86 o 
  -4   5  11      558.91      543.44     41.00 o 
  -3   5  11      143.36      140.00     12.22 o 
  -2   5  11       53.22       51.94      9.34 o 
  -1   5  11      723.22      763.74     24.72 o 
   0   5  11     1353.92     1303.59     34.71 o 
   1   5  11       11.46       17.57      6.32 o 
   2   5  11        0.48       -5.35      5.95 o 
   3   5  11        0.64       -4.49      4.75 o 
   4   5  11       63.48       74.53      7.92 o 
   5   5  11       22.34       29.93      6.06 o 
   6   5  11       13.59        0.35      5.57 o 
   7   5  11        8.90        6.63      7.64 o 
   8   5  11       68.56       62.25     15.83 o 
   9   5  11       43.68       38.48     13.67 o 
  10   5  11        0.50        6.60     13.10 o 
  11   5  11       96.61       87.56     18.65 o 
  -6   6  11      432.45      470.22     41.80 o 
  -5   6  11      573.94      615.50     25.23 o 
  -4   6  11     1860.02     1945.90     50.83 o 
  -3   6  11      487.15      487.58     21.01 o 
  -2   6  11      161.65      144.66     12.04 o 
  -1   6  11     1800.42     1683.76     43.27 o 
   0   6  11     2045.38     1987.42     48.62 o 
   1   6  11        1.16        3.47      6.18 o 
   2   6  11        1.35        4.52      6.26 o 
   3   6  11       70.12       66.03      9.14 o 
   4   6  11      215.50      225.99     16.60 o 
   5   6  11        9.12       -0.16      5.48 o 
   6   6  11        0.21        1.80      6.96 o 
   7   6  11       14.48       11.65      8.00 o 
   8   6  11        1.75       -7.66      7.66 o 
   9   6  11       43.51       48.83     10.66 o 
  10   6  11       16.41       19.86     13.73 o 
  11   6  11       14.97       24.28     14.57 o 
  -6   7  11      161.51      154.81     16.38 o 
  -5   7  11      641.54      616.60     26.96 o 
  -4   7  11     2189.62     2218.57     56.84 o 
  -3   7  11     1424.34     1405.90     39.82 o 
  -2   7  11      173.89      178.29     13.06 o 
  -1   7  11     1550.48     1510.49     44.52 o 
   0   7  11     8530.29     8391.92    174.26 o 
   1   7  11      927.78      985.70     29.01 o 
   2   7  11      374.94      381.03     21.28 o 
   3   7  11     1225.26     1272.57     34.21 o 
   4   7  11     4750.44     4894.50    105.10 o 
   5   7  11     2010.26     2105.51     43.65 o 
   6   7  11      989.39     1116.89     32.26 o 
   7   7  11        9.53       -3.22      8.83 o 
   8   7  11       71.38       82.99     15.44 o 
   9   7  11     4719.79     4660.25    104.74 o 
  10   7  11      451.70      440.16     24.97 o 
  11   7  11      285.06      305.24     48.24 o 
  -5   8  11       91.87       80.99     13.92 o 
  -4   8  11      494.37      471.05     22.39 o 
  -3   8  11      499.70      498.37     22.52 o 
  -2   8  11        9.04        3.99      8.19 o 
  -1   8  11       30.53       15.90     11.24 o 
   0   8  11      357.12      376.87     32.09 o 
   1   8  11       56.46       72.96      9.05 o 
   2   8  11        4.05       13.99      6.93 o 
   3   8  11       19.53       20.12      8.67 o 
   4   8  11       97.46       90.26      9.47 o 
   5   8  11        1.38       -0.52     10.64 o 
   6   8  11       23.26       20.24      8.35 o 
   7   8  11        0.48       -7.64      7.64 o 
   8   8  11       18.35       16.52      9.44 o 
   9   8  11      302.73      344.51     19.01 o 
  10   8  11       46.19       41.51     12.23 o 
  11   8  11       82.65       82.53     17.96 o 
  -5   9  11       50.09       31.91     14.17 o 
  -4   9  11     1287.97     1200.54     52.26 o 
  -3   9  11     1777.92     1705.32     46.76 o 
  -2   9  11        1.96        3.30      8.66 o 
  -1   9  11       44.35       39.43      9.61 o 
   0   9  11      571.87      574.95     22.45 o 
   1   9  11       10.31       -3.90      9.16 o 
   2   9  11        6.26        3.30      7.38 o 
   3   9  11      147.02      122.50     10.85 o 
   4   9  11      183.12      167.05     11.98 o 
   5   9  11       18.53        7.71     14.08 o 
   6   9  11      100.84       99.21     10.91 o 
   7   9  11        7.63       11.09      8.56 o 
   8   9  11       31.94       35.16     11.33 o 
   9   9  11      112.13      131.74     13.91 o 
  10   9  11      192.22      171.51     32.01 o 
  11   9  11       10.28        1.56     11.97 o 
  -4  10  11     1088.92     1120.87     73.63 o 
  -3  10  11     3240.18     3017.01     73.08 o 
  -2  10  11      764.50      814.26     28.75 o 
  -1  10  11       71.63       62.84     10.79 o 
   0  10  11     3562.37     3575.59     82.27 o 
   1  10  11     2384.05     2480.12     60.21 o 
   2  10  11      904.64     1002.94     30.65 o 
   3  10  11     1207.18     1209.62     34.40 o 
   4  10  11     4867.14     4770.34    129.05 o 
   5  10  11     3160.09     3237.23    161.03 o 
   6  10  11     1909.50     1949.70     86.63 o 
   7  10  11      342.82      361.40     18.59 o 
   8  10  11      380.76      390.62     19.88 o 
   9  10  11     2568.65     2543.27     73.13 o 
  10  10  11     1493.16     1515.37     57.44 o 
  11  10  11      153.78      145.16     16.74 o 
  -4  11  11       88.69       73.52     14.97 o 
  -3  11  11       68.74       48.53     12.06 o 
  -2  11  11       43.19       51.29     11.03 o 
  -1  11  11       24.50        5.89      9.16 o 
   0  11  11       27.19       25.90      9.46 o 
   1  11  11        0.52       12.32      8.46 o 
   2  11  11        0.27       -5.09      7.42 o 
   3  11  11        4.47        1.70      7.75 o 
   4  11  11       29.19       16.34     11.71 o 
   5  11  11       23.40       19.21     11.13 o 
   6  11  11      234.50      239.24     19.86 o 
   7  11  11      114.91      119.43     16.00 o 
   8  11  11       41.30       19.34     12.81 o 
   9  11  11      159.41      154.12     15.48 o 
  10  11  11      626.25      581.64     27.38 o 
  -3  12  11      863.38      856.03     31.84 o 
  -2  12  11       13.05        4.81      9.94 o 
  -1  12  11       65.18       61.12     11.90 o 
   0  12  11      124.83       95.62     12.40 o 
   1  12  11       16.82       13.03      9.18 o 
   2  12  11       30.65       24.62      9.44 o 
   3  12  11        0.31       17.21     11.46 o 
   4  12  11        2.22        5.93     11.21 o 
   5  12  11       16.40       26.86     11.87 o 
   6  12  11      110.82      105.88     15.83 o 
   7  12  11      163.76      200.03     19.67 o 
   8  12  11       14.77       -5.31     11.73 o 
   9  12  11       23.22       11.90     14.02 o 
  10  12  11      328.87      267.34     20.07 o 
  -2  13  11      904.77      878.93     32.34 o 
  -1  13  11      176.96      181.25     29.90 o 
   0  13  11     1632.20     1619.03     45.98 o 
   1  13  11     3389.26     3286.39     78.50 o 
   2  13  11     1508.94     1520.77     77.22 o 
   3  13  11      376.74      364.74     24.65 o 
   4  13  11     1067.72     1055.98     42.70 o 
   5  13  11      987.58     1078.68     58.99 o 
   6  13  11     1042.38      971.34     92.34 o 
   7  13  11     2736.49     2708.00    116.50 o 
   8  13  11       11.08       16.90     13.61 o 
   9  13  11      258.68      247.88     23.67 o 
  -1  14  11        0.39       -5.16     11.23 o 
   0  14  11       44.63       25.96     11.54 o 
   1  14  11        2.72       -7.14      9.34 o 
   2  14  11       16.51       16.65     12.89 o 
   3  14  11       76.49      103.76     17.14 o 
   4  14  11       35.19       30.53     14.36 o 
   5  14  11       36.94       40.80     14.64 o 
   6  14  11      102.89       85.55     17.54 o 
   7  14  11      542.62      514.29     32.53 o 
   8  14  11       12.57       11.64     14.14 o 
   9  14  11        5.94      -11.72     17.79 o 
   1  15  11      155.34      153.47     15.38 o 
   2  15  11        0.39       23.24     13.52 o 
   3  15  11       78.69       62.94     15.83 o 
   4  15  11      234.09      226.95     21.95 o 
   5  15  11       47.02       51.48     15.37 o 
   6  15  11        6.57       17.19     19.27 o 
   7  15  11      187.02      172.79     21.51 o 
  -2  -8  12      506.23      495.09     29.60 o 
  -1  -8  12      961.13     1066.33     48.54 o 
   0  -8  12      692.47      800.95     61.51 o 
   1  -8  12     1025.55     1145.94     48.49 o 
   2  -8  12      363.42      399.28     37.72 o 
   3  -8  12      373.42      345.55     26.86 o 
  -4  -7  12        3.23        3.17     11.52 o 
  -3  -7  12      191.20      225.94     35.37 o 
  -2  -7  12        6.38       10.33     11.29 o 
  -1  -7  12       52.86       52.59     12.01 o 
   0  -7  12       54.86       44.52     14.61 o 
   1  -7  12      137.24      156.81     19.27 o 
   2  -7  12       22.49       18.50     13.64 o 
   3  -7  12       30.39       12.43     13.50 o 
   4  -7  12      123.89      154.41     21.27 o 
   5  -7  12      153.88      168.45     31.57 o 
  -5  -6  12        5.61       -5.38     11.56 o 
  -4  -6  12       22.19       18.95     11.79 o 
  -3  -6  12        0.10       -2.86     10.26 o 
  -2  -6  12       17.21       15.92     10.55 o 
  -1  -6  12       74.79       87.15     12.77 o 
   0  -6  12        9.99        6.25      9.35 o 
   1  -6  12       35.79       47.38     13.82 o 
   2  -6  12      119.37      139.56     17.82 o 
   3  -6  12        8.15        3.40     11.99 o 
   4  -6  12       52.84       23.24     13.88 o 
   5  -6  12      185.80      200.95     53.06 o 
   6  -6  12      256.61      253.71     23.65 o 
  -5  -5  12     1586.08     1742.63     49.81 o 
  -4  -5  12      619.65      597.00     25.32 o 
  -3  -5  12      183.78      179.13     23.63 o 
  -2  -5  12      209.31      243.12     16.52 o 
  -1  -5  12     1497.75     1530.36     43.41 o 
   0  -5  12     1224.62     1194.43     36.24 o 
   1  -5  12     2511.88     2464.01     95.15 o 
   2  -5  12      972.74     1052.56     42.06 o 
   3  -5  12      833.87      839.58     37.32 o 
   4  -5  12     1079.32     1029.17     42.45 o 
   5  -5  12      584.40      604.60     32.03 o 
   6  -5  12      623.87      639.81     33.37 o 
   7  -5  12      156.96      140.99     19.26 o 
  -6  -4  12       25.92       14.09     11.90 o 
  -5  -4  12       20.36       24.81     11.86 o 
  -4  -4  12       39.65       39.86     11.46 o 
  -3  -4  12       18.75       11.73      9.69 o 
  -2  -4  12       10.62        2.64      9.19 o 
  -1  -4  12       62.51       75.51     11.05 o 
   0  -4  12       22.15       27.52      9.42 o 
   1  -4  12      472.13      469.35     20.69 o 
   2  -4  12      266.29      278.37     33.42 o 
   3  -4  12      622.45      642.38     30.72 o 
   4  -4  12     1735.35     1758.57     97.45 o 
   5  -4  12      229.14      253.95     21.04 o 
   6  -4  12       33.12       44.84     13.60 o 
   7  -4  12      283.65      294.79     23.10 o 
   8  -4  12      177.76      223.21     18.60 o 
  -6  -3  12       18.49       23.94     15.38 o 
  -5  -3  12       24.00       19.74     11.32 o 
  -4  -3  12        6.00       -0.73      9.59 o 
  -3  -3  12       27.06       15.64      9.61 o 
  -2  -3  12       13.27        1.09      8.73 o 
  -1  -3  12       25.99       23.31      8.98 o 
   0  -3  12       20.62       34.06      8.86 o 
   1  -3  12      122.21      107.81     13.19 o 
   2  -3  12      529.07      522.23     21.14 o 
   3  -3  12       62.07       58.73     12.29 o 
   4  -3  12      233.63      215.89     18.25 o 
   5  -3  12      246.19      217.88     18.62 o 
   6  -3  12      147.44      172.55     20.82 o 
   7  -3  12       40.30       25.14     11.27 o 
   8  -3  12       29.11       16.56     11.03 o 
  -6  -2  12     1006.36      949.64     42.22 o 
  -5  -2  12     1427.91     1673.37     58.58 o 
  -4  -2  12     1198.55     1176.89     36.37 o 
  -3  -2  12      500.11      494.60     22.26 o 
  -2  -2  12       13.16        9.56      8.58 o 
  -1  -2  12      557.21      628.58     41.64 o 
   0  -2  12      326.24      325.03     22.08 o 
   1  -2  12     2973.66     2666.70     63.23 o 
   2  -2  12     1942.31     1870.71     51.40 o 
   3  -2  12      515.32      564.61     36.84 o 
   4  -2  12     1508.47     1391.44     48.22 o 
   5  -2  12      666.79      614.67     23.85 o 
   6  -2  12      483.87      442.58     44.16 o 
   7  -2  12      277.84      275.55     28.55 o 
   8  -2  12       57.24       58.34     12.07 o 
   9  -2  12       78.03       91.16     17.97 o 
  -6  -1  12       14.75       -5.17     13.36 o 
  -5  -1  12        3.13       15.29     13.40 o 
  -4  -1  12       40.19       52.17     13.88 o 
  -3  -1  12       10.11       -2.77      8.39 o 
  -2  -1  12       24.99       34.17      8.70 o 
  -1  -1  12      178.74      184.23     13.48 o 
   0  -1  12       18.01       30.47      8.03 o 
   1  -1  12      952.81      827.00     26.30 o 
   2  -1  12      522.70      519.91     22.54 o 
   3  -1  12       36.28       56.10      9.05 o 
   4  -1  12     2725.92     2789.88     73.93 o 
   5  -1  12     1802.78     1803.61     67.53 o 
   6  -1  12      372.54      392.84     29.75 o 
   7  -1  12      822.22      815.13     41.83 o 
   8  -1  12      642.93      625.06     25.57 o 
   9  -1  12      122.58      107.31     18.82 o 
  -7   0  12        0.28       -3.72     16.24 o 
  -6   0  12       13.09       -9.76     15.93 o 
  -5   0  12        0.53       -3.30     11.84 o 
  -4   0  12       20.73       29.77     14.08 o 
  -3   0  12      153.68      144.51     22.38 o 
  -2   0  12       28.87       24.50      8.16 o 
  -1   0  12       29.65       30.29      8.17 o 
   0   0  12        0.74        1.15      6.53 o 
   1   0  12       31.16       32.33      7.76 o 
   2   0  12      853.35      768.42     28.07 o 
   3   0  12       35.86       47.02      6.87 o 
   4   0  12      114.56      117.25      8.71 o 
   5   0  12      351.91      381.32     17.40 o 
   6   0  12      107.56      118.13     13.80 o 
   7   0  12       49.05       46.64      9.91 o 
   8   0  12       63.41       80.01     11.51 o 
   9   0  12       79.74       70.32     17.30 o 
  10   0  12       27.93       21.88     15.30 o 
  -7   1  12     2170.74     2298.70     76.27 o 
  -6   1  12      533.48      483.92     39.20 o 
  -5   1  12      486.59      540.55     30.21 o 
  -4   1  12     1177.85     1213.08     45.82 o 
  -3   1  12     1586.71     1716.41     67.14 o 
  -2   1  12      130.62      183.97     30.09 o 
  -1   1  12      313.69      423.77     20.23 o 
   0   1  12       13.42        4.36      6.60 o 
   1   1  12     1149.23     1053.06     30.07 o 
   2   1  12     2277.44     2098.58     43.22 o 
   3   1  12        5.18       -0.17      6.29 o 
   4   1  12      283.28      309.79     12.73 o 
   5   1  12      612.60      614.82     18.75 o 
   6   1  12      606.56      582.53     21.96 o 
   7   1  12      340.08      342.03     17.31 o 
   8   1  12       34.66       24.16     13.17 o 
   9   1  12        3.97        6.52     12.37 o 
  10   1  12       52.70       31.87     14.71 o 
  -6   2  12       47.17       55.94     16.18 o 
  -5   2  12       42.68       32.85     14.24 o 
  -4   2  12      126.13      147.02     23.27 o 
  -3   2  12      146.22      159.88     16.90 o 
  -2   2  12        9.47        8.26      9.70 o 
  -1   2  12      131.45      136.20     14.40 o 
   0   2  12       14.23       24.05      7.47 o 
   1   2  12     1118.58     1088.24     25.74 o 
   2   2  12     2261.74     2161.75     44.26 o 
   3   2  12      441.46      416.97     16.71 o 
   4   2  12       52.98       62.89      7.25 o 
   5   2  12     1912.34     1963.13     41.66 o 
   6   2  12     1982.62     1966.45     41.92 o 
   7   2  12     2773.03     2644.13     63.43 o 
   8   2  12     1844.17     1739.25     58.37 o 
   9   2  12      229.80      171.63     18.92 o 
  10   2  12      136.31      132.14     28.46 o 
  -6   3  12       20.76       36.58     16.19 o 
  -5   3  12       21.11       22.92     31.12 o 
  -4   3  12       23.78       38.65     36.16 o 
  -3   3  12       76.98       87.71     14.35 o 
  -2   3  12       30.50       32.95     12.15 o 
  -1   3  12      164.46      168.62     16.60 o 
   0   3  12      128.24      128.03     10.43 o 
   1   3  12        3.74        0.48      5.01 o 
   2   3  12      628.16      628.57     17.94 o 
   3   3  12        1.77        0.66      5.37 o 
   4   3  12       69.32       56.82      7.10 o 
   5   3  12      109.61      128.26      8.96 o 
   6   3  12      169.09      151.75     11.59 o 
   7   3  12      156.63      151.12     18.01 o 
   8   3  12       47.16       34.64     12.84 o 
   9   3  12       18.25       16.70     12.62 o 
  10   3  12        0.04        2.22     13.10 o 
  11   3  12        0.43       -2.30     14.78 o 
  -6   4  12      244.92      235.30     22.79 o 
  -5   4  12      259.15      271.17     31.12 o 
  -4   4  12      769.07      830.78     36.84 o 
  -3   4  12     1367.11     1430.51     50.14 o 
  -2   4  12      210.63      230.10     18.97 o 
  -1   4  12      597.25      675.05     23.19 o 
   0   4  12      170.27      136.35     14.81 o 
   1   4  12      262.43      263.48     13.59 o 
   2   4  12     1357.27     1371.25     35.87 o 
   3   4  12      297.45      296.88     13.20 o 
   4   4  12       47.21       49.31      6.71 o 
   5   4  12      202.19      210.89     14.10 o 
   6   4  12      285.57      276.24     17.37 o 
   7   4  12      221.43      210.78     13.94 o 
   8   4  12       15.98        7.62     11.27 o 
   9   4  12        0.86        4.66     12.42 o 
  10   4  12        1.82       10.05     13.93 o 
  11   4  12        0.01        6.01     15.03 o 
  -6   5  12       65.32       53.18     16.31 o 
  -5   5  12       54.34       36.69     15.17 o 
  -4   5  12      266.40      257.02     21.06 o 
  -3   5  12      538.69      587.02     29.60 o 
  -2   5  12      121.24      118.38     20.94 o 
  -1   5  12      573.00      597.70     27.45 o 
   0   5  12      572.94      541.42     20.41 o 
   1   5  12      120.87      112.57     19.72 o 
   2   5  12     1994.11     1959.33     47.83 o 
   3   5  12      128.72      123.58      8.99 o 
   4   5  12      166.98      144.47      9.10 o 
   5   5  12      937.44     1022.74     25.35 o 
   6   5  12     1575.81     1627.16     51.09 o 
   7   5  12     2074.77     1999.67     71.82 o 
   8   5  12     1364.18     1413.64     62.88 o 
   9   5  12      908.57      949.92     40.43 o 
  10   5  12      259.15      239.82     22.53 o 
  11   5  12      833.56      784.35     39.24 o 
  -6   6  12       30.70       11.66     15.68 o 
  -5   6  12       67.42       41.75     16.04 o 
  -4   6  12      168.74      158.47     18.49 o 
  -3   6  12      167.42      167.26     14.69 o 
  -2   6  12        0.97        6.01      8.56 o 
  -1   6  12       80.11       80.76     16.83 o 
   0   6  12      732.83      690.71     23.77 o 
   1   6  12       81.31       75.84      9.26 o 
   2   6  12      152.50      129.85     10.69 o 
   3   6  12        9.45       12.25      6.94 o 
   4   6  12       99.77      101.28      9.84 o 
   5   6  12       33.21       14.18      6.31 o 
   6   6  12       54.14       51.81     11.44 o 
   7   6  12       78.73       76.09     10.99 o 
   8   6  12        6.84       21.82      9.59 o 
   9   6  12       15.56       12.45     10.34 o 
  10   6  12        8.68       -1.52     16.23 o 
  11   6  12       19.38       10.30     15.08 o 
  -5   7  12      254.83      248.75     22.30 o 
  -4   7  12      509.15      530.12     24.07 o 
  -3   7  12      583.68      556.33     31.04 o 
  -2   7  12       96.03       93.06     12.03 o 
  -1   7  12      550.40      549.41     21.90 o 
   0   7  12     1350.49     1300.03     61.14 o 
   1   7  12      280.91      264.49     14.54 o 
   2   7  12      337.72      326.94     15.71 o 
   3   7  12      340.63      378.66     17.32 o 
   4   7  12       49.40       24.49      8.83 o 
   5   7  12      251.63      239.09     11.53 o 
   6   7  12       42.60       31.34      9.15 o 
   7   7  12        4.79       -2.68      8.35 o 
   8   7  12        8.40       10.17     10.61 o 
   9   7  12        7.26       -0.92      9.88 o 
  10   7  12        0.59       17.96     14.39 o 
  11   7  12        6.91       29.57     15.77 o 
  -5   8  12       47.16       42.79     13.23 o 
  -4   8  12      280.12      268.31     18.50 o 
  -3   8  12      676.15      623.76     29.36 o 
  -2   8  12      121.75      120.57     12.58 o 
  -1   8  12      717.51      734.06     29.71 o 
   0   8  12     4505.62     4499.46    122.21 o 
   1   8  12      501.72      489.94     20.05 o 
   2   8  12      262.66      259.44     15.11 o 
   3   8  12        8.33       -5.42      6.77 o 
   4   8  12       28.88       30.67      8.32 o 
   5   8  12     2081.11     2185.38     66.39 o 
   6   8  12     1268.43     1320.47     37.18 o 
   7   8  12      558.51      596.15     42.82 o 
   8   8  12       31.78       40.72     10.64 o 
   9   8  12     1025.11     1175.75     37.24 o 
  10   8  12      877.43      886.99     39.89 o 
  11   8  12      541.21      461.91     30.79 o 
  -4   9  12      154.43      154.17     17.33 o 
  -3   9  12      516.63      501.49     29.78 o 
  -2   9  12       70.40       62.04     13.12 o 
  -1   9  12        2.67        0.39      9.91 o 
   0   9  12      507.01      516.09     21.69 o 
   1   9  12      279.04      264.41     15.48 o 
   2   9  12       42.00       32.63      8.67 o 
   3   9  12       43.33       30.22      8.44 o 
   4   9  12       19.94       17.28      9.52 o 
   5   9  12      129.47      158.54     23.94 o 
   6   9  12       39.35       64.35     12.93 o 
   7   9  12        4.36        4.97      8.37 o 
   8   9  12        6.53        6.87      9.92 o 
   9   9  12      156.66      155.05     17.37 o 
  10   9  12       31.30       33.92     13.83 o 
  11   9  12        2.01        6.45     12.74 o 
  -4  10  12      363.70      324.53     21.03 o 
  -3  10  12      296.32      240.98     18.10 o 
  -2  10  12      167.87      150.29     14.50 o 
  -1  10  12      280.54      278.48     17.04 o 
   0  10  12      826.34      826.63     28.50 o 
   1  10  12      253.53      234.95     15.21 o 
   2  10  12      126.70      139.77     12.23 o 
   3  10  12      153.27      169.03     13.05 o 
   4  10  12       22.17       12.45     10.59 o 
   5  10  12      340.77      374.26     23.42 o 
   6  10  12        4.61       16.12     12.45 o 
   7  10  12       10.68        1.47     11.30 o 
   8  10  12        3.20       -8.25     17.12 o 
   9  10  12       46.69       38.28     15.12 o 
  10  10  12       26.13       44.22     13.12 o 
  -3  11  12     1281.53     1202.67     56.91 o 
  -2  11  12      327.60      336.17     22.92 o 
  -1  11  12        8.27        7.67      9.96 o 
   0  11  12     3413.11     3347.16     79.09 o 
   1  11  12     3323.71     3378.39     79.20 o 
   2  11  12      577.17      589.68     23.47 o 
   3  11  12      113.66      116.72     11.98 o 
   4  11  12      249.97      254.12     20.16 o 
   5  11  12     3310.12     3300.32     96.14 o 
   6  11  12     1864.14     1867.39     62.14 o 
   7  11  12      616.12      685.85     33.63 o 
   8  11  12      146.00      146.06     32.24 o 
   9  11  12      394.50      487.87     30.38 o 
  10  11  12     2345.88     2215.86     59.97 o 
  -2  12  12      218.95      200.41     20.92 o 
  -1  12  12        4.88        6.12      9.96 o 
   0  12  12       56.76       54.22     11.38 o 
   1  12  12       82.08       57.39     11.53 o 
   2  12  12       98.11      104.75     12.48 o 
   3  12  12        0.06       12.36     12.30 o 
   4  12  12       11.17        8.06     11.56 o 
   5  12  12       44.54       55.43     14.68 o 
   6  12  12        0.20        2.17     11.47 o 
   7  12  12       19.00       15.22     12.68 o 
   8  12  12        3.13        0.17     15.49 o 
   9  12  12       81.35       86.01     17.08 o 
  10  12  12      273.36      231.69     29.79 o 
  -1  13  12      108.99      116.88     16.06 o 
   0  13  12        7.61       12.20     10.45 o 
   1  13  12        0.29       15.55     10.49 o 
   2  13  12      117.71       93.81     12.74 o 
   3  13  12       15.88        8.20     12.59 o 
   4  13  12        0.10        3.61     12.21 o 
   5  13  12       90.33       46.55     36.39 o 
   6  13  12       71.91       84.06     16.34 o 
   7  13  12      139.98      119.01     18.41 o 
   8  13  12       27.20       11.79     14.14 o 
   9  13  12        0.69       -3.97     14.14 o 
   0  14  12      388.78      394.91     39.07 o 
   1  14  12     2527.92     2415.85     62.87 o 
   2  14  12     1541.54     1572.05     57.22 o 
   3  14  12      978.30      929.22     41.12 o 
   4  14  12      538.45      608.28     33.05 o 
   5  14  12     2117.85     1920.81     66.48 o 
   6  14  12     1314.57     1241.83     49.62 o 
   7  14  12     1259.85     1333.22    106.57 o 
   8  14  12        5.46       17.41     15.87 o 
   2  15  12        2.59        1.27     13.70 o 
   3  15  12       31.95       19.19     13.68 o 
   4  15  12        0.57      -13.26     13.26 o 
   5  15  12        0.59       27.34     14.83 o 
   6  15  12       82.08       81.86     18.12 o 
  -2  -7  13      325.26      296.87     33.79 o 
  -1  -7  13      490.66      544.82     32.66 o 
   0  -7  13      332.12      400.62     58.32 o 
   1  -7  13      377.44      390.91     27.78 o 
   2  -7  13      353.45      346.25     26.38 o 
   3  -7  13      173.31      202.41     23.86 o 
  -3  -6  13       75.56       55.25     13.79 o 
  -2  -6  13       17.86       19.33     11.61 o 
  -1  -6  13       39.72       42.36     13.11 o 
   0  -6  13        6.98       -4.01     11.89 o 
   1  -6  13        5.31        4.75     13.05 o 
   2  -6  13        0.34       -2.12     12.56 o 
   3  -6  13       10.23        9.15     13.02 o 
   4  -6  13       25.78        5.83     14.13 o 
  -4  -5  13        2.60        3.24     11.30 o 
  -3  -5  13        0.38      -10.33     10.33 o 
  -2  -5  13        2.60       11.47     10.78 o 
  -1  -5  13       16.48       13.91     10.70 o 
   0  -5  13        3.53       -3.24      9.43 o 
   1  -5  13        0.67        5.81     11.14 o 
   2  -5  13       47.60       37.61     13.82 o 
   3  -5  13        2.00        1.59     11.33 o 
   4  -5  13        0.25        0.91     15.78 o 
   5  -5  13       16.43       26.42     14.17 o 
   6  -5  13      151.83      159.25     20.28 o 
  -5  -4  13      968.87     1128.39     40.39 o 
  -4  -4  13      208.75      197.73     16.85 o 
  -3  -4  13     1464.70     1461.62     73.63 o 
  -2  -4  13      569.22      543.11     24.25 o 
  -1  -4  13      976.76      966.56     32.73 o 
   0  -4  13     1210.99     1217.60     37.37 o 
   1  -4  13     1175.11     1211.01     36.94 o 
   2  -4  13     1125.62     1083.94     42.87 o 
   3  -4  13      206.44      210.90     22.60 o 
   4  -4  13      427.40      415.62     35.27 o 
   5  -4  13      938.75      998.32     42.25 o 
   6  -4  13      977.61     1107.16     62.69 o 
   7  -4  13      194.56      173.31     20.23 o 
  -5  -3  13      267.01      288.47     24.77 o 
  -4  -3  13       85.65       91.52     15.63 o 
  -3  -3  13       37.90       39.99     11.48 o 
  -2  -3  13        1.82        8.47      9.38 o 
  -1  -3  13       19.30       10.36      9.56 o 
   0  -3  13      142.72      142.74     13.30 o 
   1  -3  13      114.57      110.61     12.34 o 
   2  -3  13       76.11       90.99     11.61 o 
   3  -3  13        1.21        0.66     10.30 o 
   4  -3  13        1.06      -10.85     10.85 o 
   5  -3  13      653.70      652.47     31.91 o 
   6  -3  13     1314.65     1362.52     51.37 o 
   7  -3  13      116.60       75.70     16.34 o 
  -5  -2  13       61.32       54.32     24.08 o 
  -4  -2  13        3.36       -0.59     13.19 o 
  -3  -2  13        0.01       -1.62      9.36 o 
  -2  -2  13        0.04       13.06      9.24 o 
  -1  -2  13        0.85        0.22     12.14 o 
   0  -2  13      126.64      142.89     12.61 o 
   1  -2  13       24.51       26.87      9.21 o 
   2  -2  13      202.15      200.68     14.09 o 
   3  -2  13       58.96       65.65     14.03 o 
   4  -2  13       12.40        2.63     10.96 o 
   5  -2  13      114.92       97.97     28.09 o 
   6  -2  13      264.05      299.06     22.08 o 
   7  -2  13      196.11      212.09     16.29 o 
   8  -2  13        2.25       22.85     11.42 o 
  -6  -1  13      947.02      955.24     60.92 o 
  -5  -1  13     2581.50     2894.67    197.35 o 
  -4  -1  13      583.11      605.00     32.48 o 
  -3  -1  13      792.86      854.38     37.60 o 
  -2  -1  13      133.63      124.02     12.28 o 
  -1  -1  13      580.95      582.37     25.21 o 
   0  -1  13     2012.77     1986.04     50.56 o 
   1  -1  13     1865.88     1865.93     47.96 o 
   2  -1  13     3200.95     3069.84     71.56 o 
   3  -1  13      751.48      879.31     35.82 o 
   4  -1  13      927.39      928.69     42.46 o 
   5  -1  13     1304.08     1244.14     47.06 o 
   6  -1  13      656.16      745.59     26.92 o 
   7  -1  13      271.09      276.73     17.36 o 
   8  -1  13      141.76      152.63     23.92 o 
   9  -1  13       54.26       71.01     17.68 o 
  -6   0  13        4.78        3.60     16.42 o 
  -5   0  13        4.60       16.28     14.27 o 
  -4   0  13       12.28        8.24     12.78 o 
  -3   0  13       20.13       19.22     13.29 o 
  -2   0  13        3.89       16.78     13.93 o 
  -1   0  13        1.54        1.50      7.40 o 
   0   0  13      139.03      120.21     11.70 o 
   1   0  13      326.54      353.28     16.96 o 
   2   0  13     1418.45     1397.74     38.04 o 
   3   0  13      678.69      703.48     24.40 o 
   4   0  13      167.09      157.33     12.41 o 
   5   0  13      608.35      581.27     25.44 o 
   6   0  13      940.15      985.23     50.07 o 
   7   0  13      232.02      233.30     15.65 o 
   8   0  13      111.72      107.49     12.78 o 
   9   0  13      537.96      575.69     33.27 o 
  -6   1  13       11.30       10.73     15.42 o 
  -5   1  13        6.26       12.58     14.96 o 
  -4   1  13       15.86       21.19     13.61 o 
  -3   1  13       36.13       48.09     27.20 o 
  -2   1  13        6.18       14.73     10.78 o 
  -1   1  13       23.08       12.55     25.64 o 
   0   1  13       63.45       79.05     13.16 o 
   1   1  13       26.71       23.22      8.13 o 
   2   1  13      530.67      522.06     20.33 o 
   3   1  13      470.96      429.66     18.23 o 
   4   1  13       79.71       92.06      8.81 o 
   5   1  13      314.42      288.77     13.76 o 
   6   1  13      220.62      232.87     15.83 o 
   7   1  13      124.90      132.33     27.73 o 
   8   1  13       12.08        2.40     15.12 o 
   9   1  13        4.38        2.55     17.61 o 
  10   1  13       17.32       19.59     14.93 o 
  -6   2  13     1555.16     1600.59     76.55 o 
  -5   2  13     1807.37     1888.10     89.67 o 
  -4   2  13      864.94      962.87     40.86 o 
  -3   2  13     1400.80     1456.08     51.82 o 
  -2   2  13      243.17      243.17     19.60 o 
  -1   2  13       42.49       37.52     11.96 o 
   0   2  13      652.93      682.68     29.69 o 
   1   2  13      328.64      323.38     15.67 o 
   2   2  13     4147.97     3894.87     86.76 o 
   3   2  13     1810.24     2019.60     42.81 o 
   4   2  13      642.22      673.61     19.87 o 
   5   2  13     1488.92     1424.14     33.22 o 
   6   2  13      625.81      646.53     31.73 o 
   7   2  13      159.58      147.82     12.71 o 
   8   2  13      140.96      156.59     20.75 o 
   9   2  13      123.29      126.91     18.13 o 
  10   2  13       65.04       59.42     38.24 o 
  -6   3  13       12.69       20.74     17.79 o 
  -5   3  13       39.91       30.46     15.64 o 
  -4   3  13       40.23       45.00     14.72 o 
  -3   3  13      122.21      131.77     17.36 o 
  -2   3  13       76.60       83.95     14.77 o 
  -1   3  13       18.85       16.90     11.42 o 
   0   3  13       25.43        4.79     15.56 o 
   1   3  13        1.97       15.84     10.42 o 
   2   3  13     1852.14     1744.97     43.73 o 
   3   3  13     1705.35     1707.79     43.34 o 
   4   3  13      372.77      400.42     15.03 o 
   5   3  13     1617.30     1556.38     36.83 o 
   6   3  13     2025.49     2011.78     43.55 o 
   7   3  13      627.79      593.64     29.44 o 
   8   3  13       93.36       97.68     15.35 o 
   9   3  13      582.34      580.03     31.28 o 
  10   3  13     1046.74      988.22     43.91 o 
  -5   4  13        0.94       -0.25     14.72 o 
  -4   4  13       13.99       22.23     16.30 o 
  -3   4  13      129.67      113.40     16.85 o 
  -2   4  13      175.26      182.60     35.05 o 
  -1   4  13       14.60       16.19     11.60 o 
   0   4  13       18.03       10.53     15.64 o 
   1   4  13       55.61       54.84      9.03 o 
   2   4  13      262.38      255.79     15.57 o 
   3   4  13      824.85      772.40     21.22 o 
   4   4  13       20.76       16.55      6.44 o 
   5   4  13      151.60      154.92     10.10 o 
   6   4  13      295.22      320.12     13.87 o 
   7   4  13      150.30      148.44     12.86 o 
   8   4  13       25.09       29.90     12.68 o 
   9   4  13       23.95       23.49     13.52 o 
  10   4  13       31.58       31.88     15.25 o 
  -5   5  13      504.87      508.02     48.54 o 
  -4   5  13      203.42      250.29     22.56 o 
  -3   5  13     1432.53     1489.17     53.53 o 
  -2   5  13     1010.91     1111.14     43.28 o 
  -1   5  13      101.14      135.20     23.34 o 
   0   5  13      387.67      434.44     31.05 o 
   1   5  13      129.36      117.32     10.81 o 
   2   5  13     1692.05     1552.78     40.61 o 
   3   5  13     1726.61     1632.18     73.18 o 
   4   5  13       14.85        8.54      6.48 o 
   5   5  13      242.18      248.86     14.34 o 
   6   5  13      759.63      735.80     25.31 o 
   7   5  13      408.18      389.88     33.87 o 
   8   5  13       74.03       70.47     11.34 o 
   9   5  13       48.14       57.33     15.33 o 
  10   5  13       10.64        4.33     14.67 o 
  -5   6  13       77.12       79.35     17.72 o 
  -4   6  13       45.43       25.94     17.93 o 
  -3   6  13       76.21       63.85     15.31 o 
  -2   6  13      194.49      174.59     18.44 o 
  -1   6  13      227.13      218.96     21.39 o 
   0   6  13      425.88      419.53     18.85 o 
   1   6  13       45.48       44.87      9.13 o 
   2   6  13      849.48      889.95     27.99 o 
   3   6  13     1459.82     1387.23     37.45 o 
   4   6  13      197.43      170.71     12.21 o 
   5   6  13      249.47      265.20     15.10 o 
   6   6  13     3494.23     3556.25     81.15 o 
   7   6  13     4099.99     4055.26    123.64 o 
   8   6  13      959.58      889.07     30.56 o 
   9   6  13      277.55      258.64     22.31 o 
  10   6  13      197.35      186.14     21.12 o 
  -4   7  13        5.17        6.79     14.72 o 
  -3   7  13        5.95        7.40     13.65 o 
  -2   7  13       60.22       81.11     12.31 o 
  -1   7  13      150.42      126.76     12.54 o 
   0   7  13      428.03      407.33     18.90 o 
   1   7  13        2.91        0.80      7.74 o 
   2   7  13        7.08        7.24      7.72 o 
   3   7  13      468.76      475.55     19.96 o 
   4   7  13       29.90       31.64      8.31 o 
   5   7  13       46.33       50.67      9.78 o 
   6   7  13       88.21       77.42     11.21 o 
   7   7  13      298.08      306.01     17.10 o 
   8   7  13      111.49      113.13     13.44 o 
   9   7  13        8.43        6.17     10.47 o 
  10   7  13        2.98      -10.50     12.94 o 
  -4   8  13      133.45      202.24     22.53 o 
  -3   8  13      668.44      692.51     38.09 o 
  -2   8  13      331.28      349.51     19.28 o 
  -1   8  13       12.78       17.24      9.71 o 
   0   8  13     1298.74     1359.61     73.44 o 
   1   8  13       11.13        4.95      8.22 o 
   2   8  13      215.54      192.74     13.63 o 
   3   8  13     1041.56     1052.02     31.83 o 
   4   8  13      431.88      416.76     18.75 o 
   5   8  13      193.52      160.00     16.19 o 
   6   8  13      212.54      223.61     18.65 o 
   7   8  13      487.00      487.92     21.50 o 
   8   8  13       52.34       49.91     11.55 o 
   9   8  13        0.72       -9.69      9.69 o 
  10   8  13        0.18       11.56     11.65 o 
  -4   9  13      134.13      127.61     28.01 o 
  -3   9  13      121.85      133.05     15.34 o 
  -2   9  13      124.45      122.98     17.42 o 
  -1   9  13      109.44      105.97     12.76 o 
   0   9  13     1526.74     1572.39     53.83 o 
   1   9  13      209.85      208.19     14.63 o 
   2   9  13       87.37       97.61     11.24 o 
   3   9  13     1671.57     1675.26     44.63 o 
   4   9  13      280.11      263.36     33.39 o 
   5   9  13      311.63      252.90     19.59 o 
   6   9  13      756.26      854.84     36.36 o 
   7   9  13     3703.60     3609.35    184.01 o 
   8   9  13     2262.55     2228.40    102.42 o 
   9   9  13      604.86      587.05     25.89 o 
  10   9  13      301.78      322.40     20.80 o 
  -3  10  13       38.75       33.91     14.04 o 
  -2  10  13        1.48        5.52     10.46 o 
  -1  10  13        0.75        2.26      9.50 o 
   0  10  13      494.65      472.38     34.19 o 
   1  10  13      299.18      302.41     17.73 o 
   2  10  13        3.04        1.86      8.61 o 
   3  10  13      124.71      122.45     12.36 o 
   4  10  13       14.60       17.86     11.47 o 
   5  10  13       93.70       89.75     15.30 o 
   6  10  13        1.65        0.32     11.15 o 
   7  10  13       83.89       91.22     16.90 o 
   8  10  13       57.83       36.81     14.64 o 
   9  10  13        8.81       -2.25     35.35 o 
  10  10  13       11.43       -4.15     12.38 o 
  -2  11  13       91.25       86.22     13.35 o 
  -1  11  13       93.51      107.44     13.82 o 
   0  11  13     1213.80     1165.69     77.10 o 
   1  11  13      597.52      626.41     25.38 o 
   2  11  13        9.65        9.36      9.55 o 
   3  11  13      326.88      309.26     17.44 o 
   4  11  13       97.39       87.28     15.28 o 
   5  11  13      171.79      192.15     19.42 o 
   6  11  13       39.24       47.43     24.53 o 
   7  11  13      101.66       97.40     21.34 o 
   8  11  13        0.04       12.93     13.51 o 
   9  11  13       60.12       63.97     15.93 o 
  -1  12  13        6.04       -7.38     10.79 o 
   0  12  13     1229.95     1286.49     94.71 o 
   1  12  13     2223.13     2282.16     71.68 o 
   2  12  13        6.06        2.71      9.40 o 
   3  12  13      454.13      480.94     39.65 o 
   4  12  13      118.75      155.74     18.13 o 
   5  12  13       64.06       80.02     16.03 o 
   6  12  13      362.95      444.26     27.87 o 
   7  12  13      633.61      633.33     33.80 o 
   8  12  13      443.27      450.19     28.87 o 
   9  12  13      146.89      155.71     35.79 o 
   0  13  13       42.07       45.10     12.34 o 
   1  13  13      255.65      255.41     20.34 o 
   2  13  13       22.82       12.50     10.79 o 
   3  13  13        6.64       -3.22     11.81 o 
   4  13  13        4.77        7.74     12.21 o 
   5  13  13        9.35        3.05     14.38 o 
   6  13  13       14.66        9.19     14.15 o 
   7  13  13        6.46       14.83     29.72 o 
   8  13  13        0.06      -13.75     14.05 o 
   2  14  13      153.62      123.41     19.14 o 
   3  14  13        5.75        1.96     13.23 o 
   4  14  13        0.17       -7.92     14.08 o 
   5  14  13        4.22       11.55     14.29 o 
   6  14  13       94.94       90.31     22.08 o 
   7  14  13        1.36        1.41     15.29 o 
   0  -6  14      963.24     1082.05     46.58 o 
   1  -6  14      328.55      360.56     46.47 o 
   2  -6  14      333.55      348.14     26.41 o 
  -2  -5  14        2.82        6.82     11.75 o 
  -1  -5  14       35.92       22.39     12.11 o 
   0  -5  14       93.23      103.15     18.25 o 
   1  -5  14        0.95        4.28     17.93 o 
   2  -5  14       27.39       10.53     25.94 o 
   3  -5  14        0.56        3.00     13.21 o 
   4  -5  14       10.13       15.12     14.15 o 
  -3  -4  14      130.47      125.96     15.41 o 
  -2  -4  14        0.83        1.50     11.37 o 
  -1  -4  14       15.33       11.64     10.95 o 
   0  -4  14        8.57       22.52     11.00 o 
   1  -4  14        4.69       -6.42     12.05 o 
   2  -4  14        0.03       -4.64     11.71 o 
   3  -4  14       13.66       14.66     13.20 o 
   4  -4  14        6.53       12.50     14.03 o 
   5  -4  14        3.59       23.51     13.23 o 
  -4  -3  14      189.89      175.21     21.63 o 
  -3  -3  14      255.00      192.76     17.31 o 
  -2  -3  14     1173.74     1232.49     38.96 o 
  -1  -3  14      500.85      478.39     22.77 o 
   0  -3  14      593.91      596.07     25.21 o 
   1  -3  14      272.50      294.58     17.98 o 
   2  -3  14      681.42      649.08     33.19 o 
   3  -3  14      583.16      566.59     29.79 o 
   4  -3  14      295.26      321.26     23.44 o 
   5  -3  14      297.02      251.16     21.90 o 
   6  -3  14      839.42      959.39     57.80 o 
  -4  -2  14       11.88       11.45     15.14 o 
  -3  -2  14        7.75      -13.73     13.73 o 
  -2  -2  14       21.35       15.60     10.71 o 
  -1  -2  14        2.84        0.79      9.48 o 
   0  -2  14       77.16       73.56     11.73 o 
   1  -2  14       18.03       35.66     12.07 o 
   2  -2  14       76.16       71.88     11.77 o 
   3  -2  14      105.64      100.32     16.81 o 
   4  -2  14       96.98       72.93     14.92 o 
   5  -2  14        8.05       10.56     14.23 o 
   6  -2  14       53.29       56.25     15.23 o 
   7  -2  14      218.52      193.83     20.17 o 
  -4  -1  14        1.18       15.41     14.25 o 
  -3  -1  14       55.20       61.65     16.23 o 
  -2  -1  14        0.11       -0.90     12.50 o 
  -1  -1  14        0.09       -0.35      8.98 o 
   0  -1  14        0.83        2.23      9.00 o 
   1  -1  14        1.80       -2.01      8.85 o 
   2  -1  14        8.45       12.96      9.46 o 
   3  -1  14       70.98       55.83     11.00 o 
   4  -1  14       18.41       40.24     14.49 o 
   5  -1  14        4.33       24.90     12.20 o 
   6  -1  14       43.68       36.38     13.17 o 
   7  -1  14      193.68      176.85     19.30 o 
   8  -1  14       16.43        3.35     11.14 o 
  -5   0  14     1104.70     1335.21     52.99 o 
  -4   0  14     1369.66     1586.76     58.19 o 
  -3   0  14      237.97      242.61     39.57 o 
  -2   0  14     1700.90     1731.47     58.68 o 
  -1   0  14      938.52      974.67     39.82 o 
   0   0  14     1443.36     1464.76     40.88 o 
   1   0  14      824.30      783.96     27.08 o 
   2   0  14     1144.73     1121.55     33.57 o 
   3   0  14      785.76      836.96     27.95 o 
   4   0  14      371.05      410.71     24.88 o 
   5   0  14      497.32      391.79     23.69 o 
   6   0  14     1189.47     1303.19     47.51 o 
   7   0  14     1208.45     1246.34     38.00 o 
   8   0  14       44.19       41.35     15.70 o 
  -5   1  14       31.10       31.66     17.50 o 
  -4   1  14       61.03       77.42     17.44 o 
  -3   1  14        1.53       -6.77     12.10 o 
  -2   1  14       10.71        6.74     12.16 o 
  -1   1  14       93.71       72.69     14.38 o 
   0   1  14       64.52       45.05     12.93 o 
   1   1  14        7.72        2.79     10.13 o 
   2   1  14       31.70       32.88     14.32 o 
   3   1  14       31.85       27.86      9.17 o 
   4   1  14      281.64      276.11     20.89 o 
   5   1  14      469.73      447.64     25.81 o 
   6   1  14      379.91      418.86     20.47 o 
   7   1  14      975.24     1032.07     33.39 o 
   8   1  14      195.53      198.75     20.90 o 
   9   1  14       95.95       81.72     27.86 o 
  -5   2  14       37.21       19.70     17.41 o 
  -4   2  14        0.17       12.97     14.96 o 
  -3   2  14        4.78       -3.59     12.27 o 
  -2   2  14        0.44       -0.73     11.78 o 
  -1   2  14       15.58        2.92     11.77 o 
   0   2  14       30.28       10.99     12.00 o 
   1   2  14       95.11       90.26     13.94 o 
   2   2  14       48.17       42.74      9.38 o 
   3   2  14      127.10      151.45     12.84 o 
   4   2  14       57.89       46.82     10.14 o 
   5   2  14      126.83      124.17     10.82 o 
   6   2  14      110.00      117.02     12.20 o 
   7   2  14      285.71      337.46     18.04 o 
   8   2  14      162.19      149.56     22.08 o 
   9   2  14        1.33       -1.40     13.90 o 
  -5   3  14     1081.02     1018.53     62.10 o 
  -4   3  14     3074.07     3560.25    146.14 o 
  -3   3  14      159.07      168.54     19.53 o 
  -2   3  14      379.99      343.87     43.13 o 
  -1   3  14      262.45      281.79     21.35 o 
   0   3  14     1910.04     1969.38     87.08 o 
   1   3  14     2224.93     2126.37     65.54 o 
   2   3  14     1894.64     1911.94     60.07 o 
   3   3  14     1491.34     1566.47     41.48 o 
   4   3  14      751.70      849.99     23.61 o 
   5   3  14     1253.40     1182.90     40.88 o 
   6   3  14      663.88      688.74     21.79 o 
   7   3  14      798.57      811.15     35.94 o 
   8   3  14      263.83      277.70     30.98 o 
   9   3  14       10.82        6.42     13.15 o 
  -4   4  14        1.27        3.95     14.06 o 
  -3   4  14        0.32       -9.68     17.49 o 
  -2   4  14        3.96        3.05     12.26 o 
  -1   4  14        9.94        9.28     12.20 o 
   0   4  14      264.47      257.08     19.87 o 
   1   4  14      436.13      431.64     24.37 o 
   2   4  14      577.00      543.17     21.05 o 
   3   4  14      421.21      460.42     20.03 o 
   4   4  14      320.75      361.17     18.06 o 
   5   4  14      967.19      896.86     24.69 o 
   6   4  14      394.08      400.98     16.65 o 
   7   4  14      805.78      912.13     43.50 o 
   8   4  14     1202.22     1124.48     44.22 o 
   9   4  14      141.60      165.82     37.57 o 
  10   4  14       25.10       25.54     15.93 o 
  -4   5  14        0.32      -14.19     14.19 o 
  -3   5  14       30.79       18.11     14.62 o 
  -2   5  14        4.87       -1.35     12.68 o 
  -1   5  14        0.92       -8.45     11.63 o 
   0   5  14        7.30       22.49     21.71 o 
   1   5  14      146.94      130.29     12.03 o 
   2   5  14      174.44      187.01     13.16 o 
   3   5  14      400.68      355.20     17.22 o 
   4   5  14      131.57      120.61     11.82 o 
   5   5  14      300.71      310.33     14.39 o 
   6   5  14      222.49      186.57     18.86 o 
   7   5  14       54.00       72.55     11.53 o 
   8   5  14      130.51      100.88     16.61 o 
   9   5  14       43.00       46.09     15.62 o 
  10   5  14        0.65       11.10     15.82 o 
  -4   6  14     2661.49     2965.91    125.98 o 
  -3   6  14      692.26      721.44     36.04 o 
  -2   6  14      516.50      549.08     77.29 o 
  -1   6  14        6.94        1.70     13.41 o 
   0   6  14      125.25      158.12     17.47 o 
   1   6  14      955.12     1041.29     34.32 o 
   2   6  14     1300.03     1285.32     36.62 o 
   3   6  14     2601.34     2572.55     61.75 o 
   4   6  14      966.24     1065.54     32.17 o 
   5   6  14     1393.65     1368.24     37.98 o 
   6   6  14      430.84      402.88     21.34 o 
   7   6  14      127.16      136.04     15.55 o 
   8   6  14      278.60      255.80     26.96 o 
   9   6  14       87.15       84.93     24.97 o 
  10   6  14       47.94       38.59     16.90 o 
  -4   7  14      100.06       60.97     33.94 o 
  -3   7  14      215.59      225.19     23.16 o 
  -2   7  14       38.01       53.40     15.75 o 
  -1   7  14       13.95        1.13     12.21 o 
   0   7  14        4.56        5.48      9.05 o 
   1   7  14      140.05      139.41     12.85 o 
   2   7  14      653.91      659.25     28.89 o 
   3   7  14     1965.41     1862.59     56.34 o 
   4   7  14      565.18      628.32     23.71 o 
   5   7  14     1085.77     1086.31     41.13 o 
   6   7  14     1036.57      979.75     39.06 o 
   7   7  14      451.83      470.59     28.61 o 
   8   7  14     1118.87     1026.60     41.85 o 
   9   7  14      804.50      797.02     37.82 o 
  10   7  14      366.42      325.48     40.17 o 
  -3   8  14      132.81      161.12     20.96 o 
  -2   8  14       98.42      120.30     14.33 o 
  -1   8  14        2.83       23.01     10.01 o 
   0   8  14        0.88       -7.94      8.79 o 
   1   8  14        7.70        7.46      8.82 o 
   2   8  14       13.31        3.01      8.72 o 
   3   8  14      501.64      492.95     21.47 o 
   4   8  14      170.54      173.44     13.70 o 
   5   8  14      123.96      146.52     17.86 o 
   6   8  14      250.96      220.17     19.44 o 
   7   8  14       21.81       24.68     13.52 o 
   8   8  14       41.08       56.10     14.60 o 
   9   8  14       60.18       64.53     13.07 o 
  10   8  14       23.18        2.93     18.01 o 
  -3   9  14      546.44      572.32     38.52 o 
  -2   9  14     1765.69     1751.33     77.52 o 
  -1   9  14      254.15      251.03     17.23 o 
   0   9  14       61.37       67.23     11.61 o 
   1   9  14       56.19       56.28     11.31 o 
   2   9  14       92.67       87.43     11.80 o 
   3   9  14     1353.04     1362.84     61.20 o 
   4   9  14      353.30      312.82     36.91 o 
   5   9  14      328.53      296.05     21.73 o 
   6   9  14      228.11      252.70     20.79 o 
   7   9  14       28.94       41.11     15.49 o 
   8   9  14      255.66      234.94     22.22 o 
   9   9  14       82.74       93.40     38.24 o 
  10   9  14        3.85       -1.59     12.91 o 
  -2  10  14      237.83      218.56     18.29 o 
  -1  10  14      121.42      112.60     14.42 o 
   0  10  14       85.87       70.96     12.73 o 
   1  10  14       56.82       35.01     11.15 o 
   2  10  14        3.62        9.18      9.36 o 
   3  10  14     1299.24     1295.82     47.72 o 
   4  10  14      302.21      285.44     21.42 o 
   5  10  14       53.85       60.37     14.71 o 
   6  10  14     1421.57     1430.64     51.75 o 
   7  10  14     1648.72     1728.59     59.58 o 
   8  10  14     1678.07     1715.41    127.24 o 
   9  10  14      638.45      584.41     48.32 o 
  -1  11  14       21.86       23.76     11.39 o 
   0  11  14      160.49      167.42     15.93 o 
   1  11  14      140.33      115.19     14.16 o 
   2  11  14       36.69       24.33     10.63 o 
   3  11  14       72.04       67.18     12.08 o 
   4  11  14       32.32       27.63     18.01 o 
   5  11  14        7.51       16.23     13.20 o 
   6  11  14       48.06       55.00     14.66 o 
   7  11  14       31.54        4.10     22.90 o 
   8  11  14       79.29       82.31     20.90 o 
   9  11  14       48.17       72.65     25.86 o 
   0  12  14        9.54       13.05     11.68 o 
   1  12  14      358.24      320.59     19.76 o 
   2  12  14      144.11      149.53     15.96 o 
   3  12  14      205.31      213.13     20.53 o 
   4  12  14       32.14       36.55     13.82 o 
   5  12  14      117.33      127.00     18.07 o 
   6  12  14       27.41       29.82     14.41 o 
   7  12  14       35.82       51.28     15.88 o 
   8  12  14      267.24      232.04     23.37 o 
   1  13  14      978.06      918.00     46.44 o 
   2  13  14        4.35       -7.86     13.21 o 
   3  13  14      208.16      198.34     21.44 o 
   4  13  14      189.71      171.82     20.25 o 
   5  13  14      425.29      439.28     29.03 o 
   6  13  14      120.88      153.95     20.71 o 
   7  13  14     1411.53     1447.05     93.60 o 
   4  14  14        2.45       -1.09     22.01 o 
   5  14  14      106.75       89.42     19.21 o 
  -1  -4  15       10.91        7.04     11.70 o 
   0  -4  15       17.89       10.58     12.09 o 
   1  -4  15       91.24      107.99     19.12 o 
   2  -4  15      149.84      149.13     19.01 o 
   3  -4  15        0.02        3.38     13.15 o 
  -2  -3  15       18.91        5.30     12.08 o 
  -1  -3  15       87.73       79.09     14.34 o 
   0  -3  15       81.92       68.08     17.34 o 
   1  -3  15        4.83        4.15     11.19 o 
   2  -3  15       25.00        9.28     14.51 o 
   3  -3  15       12.26        8.80     17.42 o 
   4  -3  15        3.63       10.66     13.42 o 
   5  -3  15       14.28       22.86     14.52 o 
  -3  -2  15       27.14       20.01     22.08 o 
  -2  -2  15       81.56       77.01     17.70 o 
  -1  -2  15      144.57      123.22     14.47 o 
   0  -2  15     2077.76     2293.82     59.54 o 
   1  -2  15     1278.48     1333.96     40.11 o 
   2  -2  15      182.54      178.36     34.02 o 
   3  -2  15      338.65      333.18     29.94 o 
   4  -2  15      585.94      616.40     69.81 o 
   5  -2  15      327.06      310.57     23.79 o 
   6  -2  15       80.06       59.06     16.35 o 
  -3  -1  15        0.46      -21.36     22.16 o 
  -2  -1  15       30.00       36.47     17.86 o 
  -1  -1  15       14.91        7.54     23.34 o 
   0  -1  15       42.30       53.44     17.28 o 
   1  -1  15        0.02       -0.14      9.64 o 
   2  -1  15       34.80       39.95     11.00 o 
   3  -1  15       11.35        8.66     12.78 o 
   4  -1  15        0.10       -5.04      9.64 o 
   5  -1  15       20.53       16.14     12.89 o 
   6  -1  15      124.65      107.56     17.27 o 
   7  -1  15        2.55       -7.98     13.38 o 
  -3   0  15        0.52        1.94     23.57 o 
  -2   0  15       41.40       45.51     16.30 o 
  -1   0  15        9.56       12.56     12.66 o 
   0   0  15        5.16       -8.23     11.97 o 
   1   0  15       15.15       10.66      9.65 o 
   2   0  15        2.63       -5.53      9.48 o 
   3   0  15        0.31        8.90      9.63 o 
   4   0  15        3.50        9.48     12.65 o 
   5   0  15       11.13        8.49     11.69 o 
   6   0  15        5.23        6.03     13.12 o 
   7   0  15       12.94       36.19     13.85 o 
  -3   1  15      211.78      212.50     22.11 o 
  -2   1  15     1008.15     1053.79     46.54 o 
  -1   1  15      297.64      280.57     41.20 o 
   0   1  15      700.91      700.52     52.25 o 
   1   1  15     1158.48     1155.19     43.46 o 
   2   1  15      411.01      407.98     19.81 o 
   3   1  15      754.84      707.48     26.08 o 
   4   1  15      297.45      316.08     17.79 o 
   5   1  15      250.62      267.01     23.12 o 
   6   1  15      573.51      510.17     58.32 o 
   7   1  15      487.53      546.77     41.06 o 
   8   1  15       41.31       20.68     14.88 o 
  -4   2  15       72.77       90.11     26.23 o 
  -3   2  15        8.47      -12.82     12.82 o 
  -2   2  15        7.63       26.97     48.54 o 
  -1   2  15      110.80      127.02     24.53 o 
   0   2  15        0.17        7.70     11.82 o 
   1   2  15       27.99       12.92     12.33 o 
   2   2  15       65.72       60.57     13.96 o 
   3   2  15       85.80       86.98     11.68 o 
   4   2  15        0.72       -0.79      9.40 o 
   5   2  15        2.05        8.69     10.07 o 
   6   2  15      211.32      203.71     15.15 o 
   7   2  15      237.89      257.17     21.95 o 
   8   2  15       21.17       -0.26     14.31 o 
  -3   3  15        0.17        2.88     14.91 o 
  -2   3  15       58.42       54.72     16.29 o 
  -1   3  15        4.77       -3.67     11.82 o 
   0   3  15        0.28      -18.75     18.75 o 
   1   3  15       45.65       50.42     13.57 o 
   2   3  15       30.66       36.82     12.82 o 
   3   3  15       64.36       53.87     13.93 o 
   4   3  15       29.09       24.49      9.89 o 
   5   3  15        0.56        3.62      7.95 o 
   6   3  15       28.53       26.76     10.83 o 
   7   3  15      160.01      170.80     32.46 o 
   8   3  15       38.68       30.93     17.79 o 
   9   3  15        4.99        5.24     14.72 o 
  -3   4  15      840.27     1050.12     45.12 o 
  -2   4  15     1386.09     1490.74     72.70 o 
  -1   4  15      839.18      729.89     39.87 o 
   0   4  15      432.12      434.94     26.13 o 
   1   4  15     1352.71     1261.84     45.93 o 
   2   4  15      746.59      721.40     45.35 o 
   3   4  15     1703.67     1790.41     63.58 o 
   4   4  15      364.47      393.64     18.77 o 
   5   4  15      147.96      164.09     15.66 o 
   6   4  15      951.03      906.00     32.64 o 
   7   4  15     1223.24     1432.91     51.08 o 
   8   4  15      273.18      271.00     36.68 o 
   9   4  15       58.42       49.09     16.96 o 
  -3   5  15       23.47       61.91     17.32 o 
  -2   5  15       39.42       15.41     14.78 o 
  -1   5  15       15.77       21.94     13.20 o 
   0   5  15        2.46        9.19     13.06 o 
   1   5  15       11.54       15.56     12.58 o 
   2   5  15       62.81       71.33     15.12 o 
   3   5  15      335.24      356.78     17.90 o 
   4   5  15      146.04      164.75     17.62 o 
   5   5  15      165.08      149.29     13.28 o 
   6   5  15      569.52      569.28     28.88 o 
   7   5  15      571.82      626.35     25.21 o 
   8   5  15      121.82      100.21     17.65 o 
   9   5  15       38.21       62.82     23.42 o 
  -3   6  15       11.29       41.42     16.78 o 
  -2   6  15        1.08       13.10     14.54 o 
  -1   6  15        4.60       -8.30     12.81 o 
   0   6  15        0.19       -4.17     15.64 o 
   1   6  15       31.25       44.40     13.90 o 
   2   6  15       73.79       71.64     11.15 o 
   3   6  15      199.94      187.58     17.28 o 
   4   6  15      155.12      155.24     18.49 o 
   5   6  15       23.20       32.97      9.91 o 
   6   6  15      139.91      127.22     36.83 o 
   7   6  15      267.46      280.46     21.81 o 
   8   6  15      133.04      149.51     19.12 o 
   9   6  15        1.62      -11.62     14.41 o 
  -3   7  15     1126.36     1310.36     71.44 o 
  -2   7  15      560.10      605.45     45.06 o 
  -1   7  15      599.51      624.90     32.96 o 
   0   7  15      383.05      356.76     38.02 o 
   1   7  15     1725.76     1728.26     86.71 o 
   2   7  15      782.90      746.01     41.41 o 
   3   7  15     2159.31     2186.93     68.02 o 
   4   7  15      906.83      953.65     30.92 o 
   5   7  15      235.21      242.53     19.86 o 
   6   7  15     1545.35     1482.44     73.51 o 
   7   7  15     1046.66     1152.81     64.47 o 
   8   7  15      134.05      155.97     19.17 o 
   9   7  15       28.78       40.41     16.28 o 
  -2   8  15        7.61       24.94     16.77 o 
  -1   8  15       73.05       65.55     26.97 o 
   0   8  15       67.40       62.77     12.14 o 
   1   8  15      162.26      153.03     14.24 o 
   2   8  15      214.11      201.46     15.43 o 
   3   8  15      641.80      666.97     25.58 o 
   4   8  15      346.06      314.43     21.85 o 
   5   8  15      278.95      312.05     32.53 o 
   6   8  15     1289.88     1181.71     44.75 o 
   7   8  15      948.46     1016.48     41.45 o 
   8   8  15      445.52      512.66     63.29 o 
   9   8  15      156.54      113.55     21.94 o 
  -1   9  15       41.52       39.58     10.62 o 
   0   9  15        1.78        9.48     18.27 o 
   1   9  15       14.20        8.62     10.42 o 
   2   9  15       81.06       84.66     12.42 o 
   3   9  15      280.51      283.74     17.86 o 
   4   9  15      278.14      268.78     21.45 o 
   5   9  15       29.48       32.87     13.81 o 
   6   9  15      250.23      231.64     20.69 o 
   7   9  15      343.27      359.19     29.87 o 
   8   9  15       82.63       69.68     17.33 o 
   9   9  15        2.18        7.44     15.14 o 
  -1  10  15      272.60      287.59     19.48 o 
   0  10  15       25.67       40.01     12.43 o 
   1  10  15      556.64      578.96     25.54 o 
   2  10  15      301.27      292.03     18.57 o 
   3  10  15     1924.80     1898.49     51.45 o 
   4  10  15     1867.27     1841.84    100.56 o 
   5  10  15       46.41       45.62     14.48 o 
   6  10  15      899.34      814.73     53.21 o 
   7  10  15      765.83      775.82     69.81 o 
   8  10  15       34.54       40.59     15.93 o 
   0  11  15        1.27        3.02     11.39 o 
   1  11  15       65.09       74.53     13.57 o 
   2  11  15      261.79      247.55     18.21 o 
   3  11  15     1175.68     1190.00    102.93 o 
   4  11  15     1102.13      970.18     41.69 o 
   5  11  15       61.66       49.77     15.13 o 
   6  11  15      901.24      931.98     41.43 o 
   7  11  15     1335.08     1276.12     71.74 o 
   8  11  15      835.81      861.25     40.98 o 
   2  12  15       15.70       25.45     11.56 o 
   3  12  15      142.49       93.61     16.98 o 
   4  12  15      373.80      340.50     25.65 o 
   5  12  15        6.23        4.77     13.97 o 
   6  12  15       39.30       32.31     15.60 o 
   7  12  15      196.89      147.19     26.97 o 
   4  13  15     2460.73     2501.90     81.22 o 
   5  13  15        1.56        2.70     14.10 o 
   0  -2  16      340.48      397.31     22.13 o 
   1  -2  16       82.44       81.66     21.97 o 
   2  -2  16        3.45      -11.31     13.25 o 
   3  -2  16        6.44       -1.83     15.11 o 
   4  -2  16       32.92       37.38     18.45 o 
  -1  -1  16      241.27      258.61     23.68 o 
   0  -1  16      947.43     1054.02     44.22 o 
   1  -1  16     1939.30     1949.01     53.00 o 
   2  -1  16     1498.59     1494.45     44.08 o 
   3  -1  16      659.31      687.54     61.43 o 
   4  -1  16      259.55      212.67     25.86 o 
   5  -1  16      135.51      120.69     18.54 o 
  -2   0  16        2.63        1.29     15.44 o 
  -1   0  16        4.15       -8.79     15.56 o 
   0   0  16       45.67       47.17     38.98 o 
   1   0  16      199.86      193.42     19.80 o 
   2   0  16        0.08        0.51     10.23 o 
   3   0  16        4.50       12.45     11.00 o 
   4   0  16        2.58      -13.56     13.56 o 
   5   0  16        0.03      -12.75     12.75 o 
   6   0  16       11.11        1.28     13.53 o 
  -2   1  16        4.23      -13.78     13.78 o 
  -1   1  16       10.37        9.51     14.23 o 
   0   1  16      185.30      253.66     22.43 o 
   1   1  16       95.78       94.41     22.75 o 
   2   1  16        0.96      -10.89     12.31 o 
   3   1  16        2.12        5.31     10.61 o 
   4   1  16        0.04       -9.56     13.97 o 
   5   1  16       10.72       15.83     15.03 o 
   6   1  16        0.14        2.47     14.23 o 
   7   1  16        0.15       -5.17     13.65 o 
  -2   2  16        5.38        9.67     15.15 o 
  -1   2  16      602.84      640.25     34.01 o 
   0   2  16      470.44      515.43     29.74 o 
   1   2  16     1445.53     1596.55     55.85 o 
   2   2  16      766.67      741.98     34.97 o 
   3   2  16      394.64      343.34     23.46 o 
   4   2  16      706.93      648.99     25.70 o 
   5   2  16      683.81      757.92     88.71 o 
   6   2  16       83.19       62.23     15.08 o 
   7   2  16       71.46       45.35     23.42 o 
  -2   3  16        0.25        5.45     14.56 o 
  -1   3  16        6.70       15.01     17.71 o 
   0   3  16        4.40       -7.30     13.40 o 
   1   3  16       12.41       11.26     13.52 o 
   2   3  16       17.48       25.93     13.38 o 
   3   3  16        0.84      -11.77     11.77 o 
   4   3  16       27.66       42.09     20.60 o 
   5   3  16       52.72       39.13     21.94 o 
   6   3  16       23.41       37.28     15.30 o 
   7   3  16       73.56       70.81     17.48 o 
  -2   4  16        2.71      -14.30     14.30 o 
  -1   4  16        2.54        4.10     14.27 o 
   0   4  16        3.83       -1.53     13.08 o 
   1   4  16        9.95        3.57     13.31 o 
   2   4  16        2.96        5.37     13.33 o 
   3   4  16        0.05       -0.55     12.19 o 
   4   4  16        5.20        4.41     12.10 o 
   5   4  16       39.23       20.72     12.93 o 
   6   4  16       15.92        4.82     12.75 o 
   7   4  16        5.37        2.55     12.84 o 
   8   4  16       39.32       44.98     16.87 o 
  -2   5  16        6.22       26.71     16.36 o 
  -1   5  16     1845.36     1861.72     99.30 o 
   0   5  16      616.08      586.78     32.05 o 
   1   5  16      814.51      795.42     51.58 o 
   2   5  16      542.25      541.96     29.18 o 
   3   5  16      212.69      204.75     33.79 o 
   4   5  16      591.81      574.00     29.13 o 
   5   5  16      379.47      395.81     19.68 o 
   6   5  16      111.66       88.99     16.21 o 
   7   5  16      621.45      611.53     46.54 o 
   8   5  16      555.72      609.92     33.54 o 
  -2   6  16        8.90      -13.42     15.34 o 
  -1   6  16       46.81       59.84     16.76 o 
   0   6  16        0.38       11.09     14.36 o 
   1   6  16       50.84       45.79     23.86 o 
   2   6  16       20.86       25.65     12.78 o 
   3   6  16       21.57       25.36     12.51 o 
   4   6  16       21.63       27.46     10.59 o 
   5   6  16       13.85        7.41     13.24 o 
   6   6  16       37.63       27.52     18.45 o 
   7   6  16      404.44      450.61     46.39 o 
   8   6  16      584.38      537.72     44.32 o 
  -1   7  16       37.93        9.51     21.49 o 
   0   7  16       29.53       44.76     16.01 o 
   1   7  16       38.65       31.59     13.99 o 
   2   7  16       42.64       38.13     14.25 o 
   3   7  16       17.33       16.10     12.67 o 
   4   7  16       27.10       37.32     11.10 o 
   5   7  16       22.78       14.25     12.59 o 
   6   7  16        5.79      -10.24     12.33 o 
   7   7  16       13.77       -4.79     13.14 o 
   8   7  16      266.69      243.86     22.79 o 
  -1   8  16     1056.97     1057.59     67.51 o 
   0   8  16      616.50      600.02     58.40 o 
   1   8  16      774.31      745.76     37.13 o 
   2   8  16     1198.90     1243.73     43.37 o 
   3   8  16      431.47      474.11     22.53 o 
   4   8  16      995.75      996.10     50.26 o 
   5   8  16      297.92      332.16     31.94 o 
   6   8  16       11.98       15.53     13.09 o 
   7   8  16      437.85      374.61     25.89 o 
   8   8  16     1748.42     1881.88     93.08 o 
   0   9  16       10.05       21.17     14.01 o 
   1   9  16       43.20       47.10     12.34 o 
   2   9  16       58.51       36.61     24.87 o 
   3   9  16      160.42      164.80     15.17 o 
   4   9  16      307.04      301.93     28.23 o 
   5   9  16      114.47       83.89     15.93 o 
   6   9  16       70.80       70.98     18.38 o 
   7   9  16      212.14      202.69     20.95 o 
   1  10  16       31.90       35.05     12.76 o 
   2  10  16       44.72       31.62     12.18 o 
   3  10  16      121.37      102.67     14.21 o 
   4  10  16      222.12      202.78     20.64 o 
   5  10  16       87.79       58.30     15.70 o 
   6  10  16       39.62       31.23     16.75 o 
   7  10  16       13.28        2.61     14.41 o 
   2  11  16     1316.87     1288.85     45.49 o 
   3  11  16      302.01      252.46     25.34 o 
   4  11  16     1404.12     1365.19     52.60 o 
   5  11  16     1210.88     1230.40     49.08 o 
   6  11  16      267.69      276.32     24.26 o 
   2   0  17      209.84      171.51     20.11 o 
   3   0  17     1354.01     1341.34     75.29 o 
   1   1  17       70.45       81.27     22.82 o 
   2   1  17       69.64       66.03     21.12 o 
   3   1  17      104.09      130.93     37.50 o 
   4   1  17       42.93       35.42     24.90 o 
   0   2  17      100.15       88.50     18.53 o 
   1   2  17      118.02      122.67     19.33 o 
   2   2  17       77.73       86.65     16.96 o 
   3   2  17       69.56       92.96     22.08 o 
   4   2  17        0.46       -8.06     14.17 o 
   5   2  17        1.48       18.97     21.94 o 
   0   3  17      532.05      559.47     42.98 o 
   1   3  17     3510.69     3913.39    113.18 o 
   2   3  17     1624.59     1568.60     55.97 o 
   3   3  17      757.42      748.64     35.72 o 
   4   3  17      510.59      460.53     27.87 o 
   5   3  17      193.56      198.01     30.98 o 
   6   3  17       69.48       83.59     27.42 o 
   0   4  17        0.81       17.49     15.13 o 
   1   4  17       13.77       15.05     14.18 o 
   2   4  17       33.88       49.97     15.92 o 
   3   4  17        1.60        4.99     13.88 o 
   4   4  17        0.01       -7.22     13.20 o 
   5   4  17        0.03      -15.27     15.27 o 
   0   5  17       54.16       58.31     17.93 o 
   1   5  17       98.49      111.99     18.55 o 
   2   5  17        0.09        9.02     14.25 o 
   3   5  17        1.46        2.20     14.22 o 
   4   5  17        2.00        2.29     13.40 o 
   5   5  17        0.04        9.47     15.56 o 
   6   5  17        7.72       -1.19     18.97 o 
   0   6  17       40.44       21.84     30.53 o 
   1   6  17     1352.09     1494.35     62.03 o 
   2   6  17     1826.31     1878.17     90.56 o 
   3   6  17      518.63      502.61     49.43 o 
   4   6  17      540.28      543.58     29.60 o 
   5   6  17      600.53      587.08     43.13 o 
   6   6  17      439.79      411.86     32.61 o 
   1   7  17        0.66        3.37     15.19 o 
   2   7  17        0.97       -9.55     12.45 o 
   3   7  17        8.07       20.26     14.01 o 
   4   7  17       31.24       15.86     13.82 o 
   5   7  17       50.04       39.62     14.21 o 
   6   7  17       40.41       34.89     14.83 o 
   1   8  17       33.09       17.84     15.38 o 
   2   8  17       10.25       10.86     14.27 o 
   3   8  17       20.85       15.85     18.53 o 
   4   8  17        8.57       -4.18     12.39 o 
   5   8  17       12.71       14.15     13.78 o 
   6   8  17       41.95       32.89     16.16 o 
   2   9  17      720.59      802.19     89.45 o 
   3   9  17      159.89      160.93     16.29 o 
   4   9  17      222.37      172.31     20.36 o 
   5   9  17      324.85      317.35     58.17 o 
                                                 
